# Supplementary material for: Coordination of fungal biofilm development by extracellular vesicle cargo
Source: Nat Commun. 2021 Oct 29;12:6235. doi: 10.1038/s41467-021-26525-z (PMC8556236; doi:10.1038/s41467-021-26525-z)
Supplement: Supplementary file 9 — Supplementary Data 7 [file 41467_2021_26525_MOESM9_ESM.xlsx]

## Sheet: Sheet1
Supplementary Data 7|Candida albicans strain genotypes used in this study
Strain/Gene		Phenotype	Genetic makeup*	Reference
Background strains
SN152		Reference strain	his1Δ/his1Δ; leu2Δ/leu2Δ; arg4Δ/arg4Δ	-1
		His-Leu-Arg-	URA3/ura3Δ::imm434; IRO1/iro1Δ::imm434
SN250		Reference strain	his1Δ/his1Δ; leu2Δ::Cd HIS1/leu2Δ::Cm LEU2; arg4Δ/arg4Δ	-2
		Arg-	URA3/ura3Δ::imm434; IRO1/iro1Δ::imm434
EV cargo mutant strains
URZ380		als3 homozygote	his1Δ/his1Δ; leu2Δ/leu2Δ; arg4Δ/arg4Δ	This work
		Arg-	URA3/ura3Δ::imm434; IRO1/iro1Δ::imm434; als3Δ::Cd HIS1/als3Δ::Cm LEU2
ELR116		ams1 homozygote	his1Δ/his1Δ; leu2Δ/leu2Δ; arg4Δ/arg4Δ	This work
		Arg-	URA3/ura3Δ::imm434; IRO1/iro1Δ::imm434; ams1Δ::Cd HIS1/ams1Δ::Cm LEU2
URZ870		ams1 complement	his1Δ/his1Δ; leu2Δ/leu2Δ::AMS1-Cd ARG4; arg4Δ/arg4Δ	This work
		prototroph	URA3/ura3Δ::imm434; IRO1/iro1Δ::imm434; ams1Δ::Cd HIS1/ams1Δ::Cm LEU2
KFM190		asm3 homozygote	his1Δ/his1Δ; leu2Δ/leu2Δ; arg4Δ/arg4Δ	This work
		Arg-	URA3/ura3Δ::imm434; IRO1/iro1Δ::imm434; asm3Δ::Cd HIS1/asm3Δ::Cm LEU2
URZ540		car2 homozygote	his1Δ/his1Δ; leu2Δ/leu2Δ; arg4Δ/arg4Δ	This work
		Arg-	URA3/ura3Δ::imm434; IRO1/iro1Δ::imm434; car2Δ::Cd HIS1/car2Δ::Cm LEU2
URZ588		cht2 homozygote	his1Δ/his1Δ; leu2Δ/leu2Δ; arg4Δ/arg4Δ	This work
		Arg-	URA3/ura3Δ::imm434; IRO1/iro1Δ::imm434; cht2Δ::Cd HIS1/cht2Δ::Cm LEU2
URZ585		cht3 homozygote	his1Δ/his1Δ; leu2Δ/leu2Δ; arg4Δ/arg4Δ	This work
		Arg-	URA3/ura3Δ::imm434; IRO1/iro1Δ::imm434; cht3Δ::Cd HIS1/cht3Δ::Cm LEU2
URZ868		cht3 complement	his1Δ/his1Δ; leu2Δ/leu2Δ::CHT3-Cd ARG4; arg4Δ/arg4Δ	This work
		prototroph	URA3/ura3Δ::imm434; IRO1/iro1Δ::imm434; cht3Δ::Cd HIS1/cht3Δ::Cm LEU2
URZ562		cor1 homozygote	his1Δ/his1Δ; leu2Δ/leu2Δ; arg4Δ/arg4Δ	This work
		Arg-	URA3/ura3Δ::imm434; IRO1/iro1Δ::imm434; cor1Δ::Cd HIS1/cor1Δ::Cm LEU2
URZ551		cpy1 homozygote	his1Δ/his1Δ; leu2Δ/leu2Δ; arg4Δ/arg4Δ	This work
		Arg-	URA3/ura3Δ::imm434; IRO1/iro1Δ::imm434; cpy1Δ::Cd HIS1/cpy1Δ::Cm LEU2
URZ731		crh11 homozygote	his1Δ/his1Δ; leu2Δ/leu2Δ; arg4Δ/arg4Δ	This work
		Arg-	URA3/ura3Δ::imm434; IRO1/iro1Δ::imm434; crh11Δ::Cd HIS1/crh11Δ::Cm LEU2
URZ841		crh11 complement	his1Δ/his1Δ; leu2Δ/leu2Δ::CRH11-Cd ARG4; arg4Δ/arg4Δ	This work
		prototroph	URA3/ura3Δ::imm434; IRO1/iro1Δ::imm434; crh11Δ::Cd HIS1/crh11Δ::Cm LEU2
URZ592		csa2 homozygote	his1Δ/his1Δ; leu2Δ/leu2Δ; arg4Δ/arg4Δ	This work
		Arg-	URA3/ura3Δ::imm434; IRO1/iro1Δ::imm434; csa2Δ::Cd HIS1/csa2Δ::Cm LEU2
URZ742		csh1 homozygote	his1Δ/his1Δ; leu2Δ/leu2Δ; arg4Δ/arg4Δ	This work
		Arg-	URA3/ura3Δ::imm434; IRO1/iro1Δ::imm434; csh1Δ::Cd HIS1/csh1Δ::Cm LEU2
URZ893		csh1 complement	his1Δ/his1Δ; leu2Δ/leu2Δ::CSH1-Cd ARG4; arg4Δ/arg4Δ	This work
		prototroph	URA3/ura3Δ::imm434; IRO1/iro1Δ::imm434; csh1Δ::Cd HIS1/csh1Δ::Cm LEU2
URZ572		cyp1 homozygote	his1Δ/his1Δ; leu2Δ/leu2Δ; arg4Δ/arg4Δ	This work
		Arg-	URA3/ura3Δ::imm434; IRO1/iro1Δ::imm434; cyp1Δ::Cd HIS1/cyp1Δ::Cm LEU2
CLH032		ecm33 homozygote	his1Δ/his1Δ; leu2Δ/leu2Δ; arg4Δ/arg4Δ
		Arg-	URA3/ura3Δ::imm434; IRO1/iro1Δ::imm434; ecm33Δ::Cd HIS1/ecm33Δ::Cm LEU2
URZ845		ecm33 complement	his1Δ/his1Δ; leu2Δ/leu2Δ::ECM33-Cd ARG4; arg4Δ/arg4Δ	This work
		prototroph	URA3/ura3Δ::imm434; IRO1/iro1Δ::imm434; ecm33Δ::Cd HIS1/ecm33Δ::Cm LEU2
URZ372		eng1 homozygote	his1Δ/his1Δ; leu2Δ/leu2Δ; arg4Δ/arg4Δ
		Arg-	URA3/ura3Δ::imm434; IRO1/iro1Δ::imm434; eng1Δ::Cd HIS1/eng1Δ::Cm LEU2
URZ864		eng1 complement	his1Δ/his1Δ; leu2Δ/leu2Δ::ENG1-Cd ARG4; arg4Δ/arg4Δ	This work
		prototroph	URA3/ura3Δ::imm434; IRO1/iro1Δ::imm434; eng1Δ::Cd HIS1/eng1Δ::Cm LEU2
KFM176		erv25 homozygote	his1Δ/his1Δ; leu2Δ/leu2Δ; arg4Δ/arg4Δ
		Arg-	URA3/ura3Δ::imm434; IRO1/iro1Δ::imm434; erv25Δ::Cd HIS1/erv25Δ::Cm LEU2
URZ897		erv25 complement	his1Δ/his1Δ; leu2Δ/leu2Δ::ERV25-Cd ARG4; arg4Δ/arg4Δ	This work
		prototroph	URA3/ura3Δ::imm434; IRO1/iro1Δ::imm434; erv25Δ::Cd HIS1/erv25Δ::Cm LEU2
URZ545		gca2 homozygote	his1Δ/his1Δ; leu2Δ/leu2Δ; arg4Δ/arg4Δ	This work
		Arg-	URA3/ura3Δ::imm434; IRO1/iro1Δ::imm434; gca2Δ::Cd HIS1/gca2Δ::Cm LEU2
URZ544		gsc1 homozygote	his1Δ/his1Δ; leu2Δ/leu2Δ; arg4Δ/arg4Δ	This work
		Arg-	URA3/ura3Δ::imm434; IRO1/iro1Δ::imm434; gsc1Δ::Cd HIS1/gsc1Δ::Cm LEU2
URZ837		gsc1 complement	his1Δ/his1Δ; leu2Δ/leu2Δ::GSC1-Cd ARG4; arg4Δ/arg4Δ	This work
		prototroph	URA3/ura3Δ::imm434; IRO1/iro1Δ::imm434; gsc1Δ::Cd HIS1/gsc1Δ::Cm LEU2
URZ578		hex1 homozygote	his1Δ/his1Δ; leu2Δ/leu2Δ; arg4Δ/arg4Δ	This work
		Arg-	URA3/ura3Δ::imm434; IRO1/iro1Δ::imm434; hex1Δ::Cd HIS1/hex1Δ::Cm LEU2
URZ557		hsp60 homozygote	his1Δ/his1Δ; leu2Δ/leu2Δ; arg4Δ/arg4Δ	This work
		Arg-	URA3/ura3Δ::imm434; IRO1/iro1Δ::imm434; hsp60Δ::Cd HIS1/hsp60Δ::Cm LEU2
URZ559		hsp90 homozygote	his1Δ/his1Δ; leu2Δ/leu2Δ; arg4Δ/arg4Δ	This work
		Arg-	URA3/ura3Δ::imm434; IRO1/iro1Δ::imm434; hsp90Δ::Cd HIS1/hsp90Δ::Cm LEU2
URZ595		ihd1 homozygote	his1Δ/his1Δ; leu2Δ/leu2Δ; arg4Δ/arg4Δ	This work
		Arg-	URA3/ura3Δ::imm434; IRO1/iro1Δ::imm434; ihd1Δ::Cd HIS1/ihd1Δ::Cm LEU2
URZ656		lip4 homozygote	his1Δ/his1Δ; leu2Δ/leu2Δ; arg4Δ/arg4Δ	This work
		Arg-	URA3/ura3Δ::imm434; IRO1/iro1Δ::imm434; lip4Δ::Cd HIS1/lip4Δ::Cm LEU2
URZ663		met6 homozygote	his1Δ/his1Δ; leu2Δ/leu2Δ; arg4Δ/arg4Δ	This work
		Arg-	URA3/ura3Δ::imm434; IRO1/iro1Δ::imm434; met6Δ::Cd HIS1/met6Δ::Cm LEU2
URZ878		met6 complement	his1Δ/his1Δ; leu2Δ/leu2Δ::MET6-Cd ARG4; arg4Δ/arg4Δ	This work
		prototroph	URA3/ura3Δ::imm434; IRO1/iro1Δ::imm434; met6Δ::Cd HIS1/met6Δ::Cm LEU2
URZ600		mir1 homozygote	his1Δ/his1Δ; leu2Δ/leu2Δ; arg4Δ/arg4Δ	This work
		Arg-	URA3/ura3Δ::imm434; IRO1/iro1Δ::imm434; mir1Δ::Cd HIS1/mir1Δ::Cm LEU2
URZ830		mir1 complement	his1Δ/his1Δ; leu2Δ/leu2Δ::MIR1-Cd ARG4; arg4Δ/arg4Δ	This work
		prototroph	URA3/ura3Δ::imm434; IRO1/iro1Δ::imm434; mir1Δ::Cd HIS1/mir1Δ::Cm LEU2
URZ604		mnt1 homozygote	his1Δ/his1Δ; leu2Δ/leu2Δ; arg4Δ/arg4Δ	This work
		Arg-	URA3/ura3Δ::imm434; IRO1/iro1Δ::imm434; mnt1Δ::Cd HIS1/mnt1Δ::Cm LEU2
URZ885		mnt1 complement	his1Δ/his1Δ; leu2Δ/leu2Δ::MNT1-Cd ARG4; arg4Δ/arg4Δ	This work
		prototroph	URA3/ura3Δ::imm434; IRO1/iro1Δ::imm434; mnt1Δ::Cd HIS1/mnt1Δ::Cm LEU2
URZ375		mp65 homozygote	his1Δ/his1Δ; leu2Δ/leu2Δ; arg4Δ/arg4Δ	This work
		Arg-	URA3/ura3Δ::imm434; IRO1/iro1Δ::imm434; mp65Δ::Cd HIS1/mp65Δ::Cm LEU2
URZ889		mp65 complement	his1Δ/his1Δ; leu2Δ/leu2Δ::MP65-Cd ARG4; arg4Δ/arg4Δ	This work
		prototroph	URA3/ura3Δ::imm434; IRO1/iro1Δ::imm434; mp65Δ::Cd HIS1/mp65Δ::Cm LEU2
URZ563		mgp1 homozygote	his1Δ/his1Δ; leu2Δ/leu2Δ; arg4Δ/arg4Δ	This work
		Arg-	URA3/ura3Δ::imm434; IRO1/iro1Δ::imm434; mgp1Δ::Cd HIS1/ mgp1Δ::Cm LEU2
URZ852		mgp1 complement	his1Δ/his1Δ; leu2Δ/leu2Δ:: mgp1-Cd ARG4; arg4Δ/arg4Δ	This work
		prototroph	URA3/ura3Δ::imm434; IRO1/iro1Δ::imm434; mgp1Δ::Cd HIS1/ mgp1Δ::Cm LEU2
URZ672		orf19.2460 homozygote	his1Δ/his1Δ; leu2Δ/leu2Δ; arg4Δ/arg4Δ	This work
		Arg-	URA3/ura3Δ::imm434; IRO1/iro1Δ::imm434; orf19.2460Δ::Cd HIS1/orf19.2460Δ::Cm LEU2
URZ710		orf19.7310 homozygote	his1Δ/his1Δ; leu2Δ/leu2Δ; arg4Δ/arg4Δ	This work
		Arg-	URA3/ura3Δ::imm434; IRO1/iro1Δ::imm434; orf19.7310Δ::Cd HIS1/orf19.7310Δ::Cm LEU2
URZ633		pet9 homozygote	his1Δ/his1Δ; leu2Δ/leu2Δ; arg4Δ/arg4Δ	This work
		Arg-	URA3/ura3Δ::imm434; IRO1/iro1Δ::imm434; pet9Δ::Cd HIS1/pet9Δ::Cm LEU2
URZ834		pet9 complement	his1Δ/his1Δ; leu2Δ/leu2Δ::PET9-Cd ARG4; arg4Δ/arg4Δ	This work
		prototroph	URA3/ura3Δ::imm434; IRO1/iro1Δ::imm434; pet9Δ::Cd HIS1/pet9Δ::Cm LEU2
URZ391		pga4 homozygote	his1Δ/his1Δ; leu2Δ/leu2Δ; arg4Δ/arg4Δ	This work
		Arg-	URA3/ura3Δ::imm434; IRO1/iro1Δ::imm434; pga4Δ::Cd HIS1/pga4Δ::Cm LEU2
URZ650		pgi1 homozygote	his1Δ/his1Δ; leu2Δ/leu2Δ; arg4Δ/arg4Δ	This work
		Arg-	URA3/ura3Δ::imm434; IRO1/iro1Δ::imm434; pgi1Δ::Cd HIS1/pgi1Δ::Cm LEU2
KMR101		phr1 homozygote	his1Δ/his1Δ; leu2Δ/leu2Δ; arg4Δ/arg4Δ	-3
		Arg-	URA3/ura3Δ::imm434; IRO1/iro1Δ::imm434; phr1Δ::Cd HIS1/phr1Δ::Cm LEU2
KMR148		phr1 complement	his1Δ/his1Δ; leu2Δ/leu2Δ::PHR1-Cd ARG4; arg4Δ/arg4Δ	-3
		prototroph	URA3/ura3Δ::imm434; IRO1/iro1Δ::imm434; phr1Δ::Cd HIS1/phr1Δ::Cm LEU2
URZ649		pma1 homozygote	his1Δ/his1Δ; leu2Δ/leu2Δ; arg4Δ/arg4Δ	This work
		Arg-	URA3/ura3Δ::imm434; IRO1/iro1Δ::imm434; pma1Δ::Cd HIS1/pma1Δ::Cm LEU2
URZ701		por1 homozygote	his1Δ/his1Δ; leu2Δ/leu2Δ; arg4Δ/arg4Δ	This work
		Arg-	URA3/ura3Δ::imm434; IRO1/iro1Δ::imm434; por1Δ::Cd HIS1/por1Δ::Cm LEU2
URZ856		por1 complement	his1Δ/his1Δ; leu2Δ/leu2Δ::POR1-Cd ARG4; arg4Δ/arg4Δ	This work
		prototroph	URA3/ura3Δ::imm434; IRO1/iro1Δ::imm434; por1Δ::Cd HIS1/por1Δ::Cm LEU2
URZ351		pra1 homozygote	his1Δ/his1Δ; leu2Δ/leu2Δ; arg4Δ/arg4Δ	This work
		Arg-	URA3/ura3Δ::imm434; IRO1/iro1Δ::imm434; pra1Δ::Cd HIS1/pra1Δ::Cm LEU2
URZ860		pra1 complement	his1Δ/his1Δ; leu2Δ/leu2Δ::PRA1-Cd ARG4; arg4Δ/arg4Δ	This work
		prototroph	URA3/ura3Δ::imm434; IRO1/iro1Δ::imm434; pra1Δ::Cd HIS1/pra1Δ::Cm LEU2
URZ638		rax2 homozygote	his1Δ/his1Δ; leu2Δ/leu2Δ; arg4Δ/arg4Δ	This work
		Arg-	URA3/ura3Δ::imm434; IRO1/iro1Δ::imm434; rax2Δ::Cd HIS1/rax2Δ::Cm LEU2
URZ675		rax2 complement	his1Δ/his1Δ; leu2Δ/leu2Δ::RAX2-Cd ARG4; arg4Δ/arg4Δ	This work
		prototroph	URA3/ura3Δ::imm434; IRO1/iro1Δ::imm434; rax2Δ::Cd HIS1/rax2Δ::Cm LEU2
URZ665		rbt1 homozygote	his1Δ/his1Δ; leu2Δ/leu2Δ; arg4Δ/arg4Δ	This work
		Arg-	URA3/ura3Δ::imm434; IRO1/iro1Δ::imm434; rbt1Δ::Cd HIS1/rbt1Δ::Cm LEU2
SAP4-URI#18		sap4 homozygote	his1Δ/his1Δ; leu2Δ/leu2Δ; arg4Δ/arg4Δ
		Arg-	URA3/ura3Δ::imm434; IRO1/iro1Δ::imm434; sap4Δ::Cd HIS1/sap4Δ::Cm LEU2
URZ396		sap5 homozygote	his1Δ/his1Δ; leu2Δ/leu2Δ; arg4Δ/arg4Δ	This work
		Arg-	URA3/ura3Δ::imm434; IRO1/iro1Δ::imm434; sap5Δ::Cd HIS1/sap5Δ::Cm LEU2
URZ822		sap5 complement	his1Δ/his1Δ; leu2Δ/leu2Δ::SAP5-Cd ARG4; arg4Δ/arg4Δ	This work
		prototroph	URA3/ura3Δ::imm434; IRO1/iro1Δ::imm434; sap5Δ::Cd HIS1/sap5Δ::Cm LEU2
URZ390		sap6 homozygote	his1Δ/his1Δ; leu2Δ/leu2Δ; arg4Δ/arg4Δ	This work
		Arg-	URA3/ura3Δ::imm434; IRO1/iro1Δ::imm434; sap6Δ::Cd HIS1/sap6Δ::Cm LEU2
URZ717		sod5 homozygote	his1Δ/his1Δ; leu2Δ/leu2Δ; arg4Δ/arg4Δ	This work
		Arg-	URA3/ura3Δ::imm434; IRO1/iro1Δ::imm434; sod5Δ::Cd HIS1/sod5Δ::Cm LEU2
URZ376		sun41 homozygote	his1Δ/his1Δ; leu2Δ/leu2Δ; arg4Δ/arg4Δ	-4
		Arg-	URA3/ura3Δ::imm434; IRO1/iro1Δ::imm434; sun41Δ::Cd HIS1/sun41Δ::Cm LEU2
URZ562		sun41 complement	his1Δ/his1Δ; leu2Δ/leu2Δ::SUN41-Cd ARG4; arg4Δ/arg4Δ	-4
		prototroph	URA3/ura3Δ::imm434; IRO1/iro1Δ::imm434; sun41Δ::Cd HIS1/sun41Δ::Cm LEU2
URZ698		tal1 homozygote	his1Δ/his1Δ; leu2Δ/leu2Δ; arg4Δ/arg4Δ	This work
		Arg-	URA3/ura3Δ::imm434; IRO1/iro1Δ::imm434; tal1Δ::Cd HIS1/tal1Δ::Cm LEU2
URZ680		tos1 homozygote	his1Δ/his1Δ; leu2Δ/leu2Δ; arg4Δ/arg4Δ	This work
		Arg-	URA3/ura3Δ::imm434; IRO1/iro1Δ::imm434; tos1Δ::Cd HIS1/tos1Δ::Cm LEU2
URZ858		tos1 complement	his1Δ/his1Δ; leu2Δ/leu2Δ::TOS1-Cd ARG4; arg4Δ/arg4Δ	This work
		prototroph	URA3/ura3Δ::imm434; IRO1/iro1Δ::imm434; tos1Δ::Cd HIS1/tos1Δ::Cm LEU2
URZ730		tpi1 homozygote	his1Δ/his1Δ; leu2Δ/leu2Δ; arg4Δ/arg4Δ	This work
		Arg-	URA3/ura3Δ::imm434; IRO1/iro1Δ::imm434; tpi1Δ::Cd HIS1/tpi1Δ::Cm LEU2
URZ692		trx2 homozygote	his1Δ/his1Δ; leu2Δ/leu2Δ; arg4Δ/arg4Δ	This work
		Arg-	URA3/ura3Δ::imm434; IRO1/iro1Δ::imm434; trx2Δ::Cd HIS1/trx2Δ::Cm LEU2
Urz881		trx2 complement	his1Δ/his1Δ; leu2Δ/leu2Δ::TRX2-Cd ARG4; arg4Δ/arg4Δ	This work
		prototroph	URA3/ura3Δ::imm434; IRO1/iro1Δ::imm434; trx2Δ::Cd HIS1/trx2Δ::Cm LEU2
HTT117		xog1 homozygote	his1Δ/his1Δ; leu2Δ/leu2Δ; arg4Δ/arg4Δ	-3
		Arg-	URA3/ura3Δ::imm434; IRO1/iro1Δ::imm434; xog1Δ::Cd HIS1/xog1Δ::Cm LEU2
HTT125		xog1 complement	his1Δ/his1Δ; leu2Δ/leu2Δ::XOG1-Cd ARG4; arg4Δ/arg4Δ	-3
		prototroph	URA3/ura3Δ::imm434; IRO1/iro1Δ::imm434; xog1Δ::Cd HIS1/xog1Δ::Cm LEU2
URZ761		ycp4 homozygote	his1Δ/his1Δ; leu2Δ/leu2Δ; arg4Δ/arg4Δ	This work
		Arg-	URA3/ura3Δ::imm434; IRO1/iro1Δ::imm434; ycp4Δ::Cd HIS1/ycp4Δ::Cm LEU2
URZ826		ycp4 complement	his1Δ/his1Δ; leu2Δ/leu2Δ::YCP4-Cd ARG4; arg4Δ/arg4Δ	This work
		prototroph	URA3/ura3Δ::imm434; IRO1/iro1Δ::imm434; ycp4Δ::Cd HIS1/ycp4Δ::Cm LEU2
URZ740		yos9 homozygote	his1Δ/his1Δ; leu2Δ/leu2Δ; arg4Δ/arg4Δ	This work
		Arg-	URA3/ura3Δ::imm434; IRO1/iro1Δ::imm434; yos9Δ::Cd HIS1/yos9Δ::Cm LEU2
URZ849		yos9 complement	his1Δ/his1Δ; leu2Δ/leu2Δ::YOS9-Cd ARG4; arg4Δ/arg4Δ	This work
		prototroph	URA3/ura3Δ::imm434; IRO1/iro1Δ::imm434; yos9Δ::Cd HIS1/yos9Δ::Cm LEU2
URZ386		zrt2 homozygote	his1Δ/his1Δ; leu2Δ/leu2Δ; arg4Δ/arg4Δ	This work
		Arg-	URA3/ura3Δ::imm434; IRO1/iro1Δ::imm434; zrt2Δ::Cd HIS1/zrt2Δ::Cm LEU2
URZ874		zrt2 complement	his1Δ/his1Δ; leu2Δ/leu2Δ::ZRT2-Cd ARG4; arg4Δ/arg4Δ	This work
		prototroph	URA3/ura3Δ::imm434; IRO1/iro1Δ::imm434; zrt2Δ::Cd HIS1/zrt2Δ::Cm LEU2
ESCRT mutant strains
URZ370	bro1 homozygote		his1Δ/his1Δ; leu2Δ/leu2Δ; arg4Δ/arg4Δ	-3
	Arg-		URA3/ura3Δ::imm434; IRO1/iro1Δ::imm434; bro1Δ::Cd HIS1/bro1Δ::Cm LEU2
URZ430	bro1 complement		his1Δ/his1Δ; leu2Δ/leu2Δ::BRO1-Cd ARG4; arg4Δ/arg4Δ	-3
	prototroph		URA3/ura3Δ::imm434; IRO1/iro1Δ::imm434; bro1Δ::Cd HIS1/bro1Δ::Cm LEU2
URZ468	doa4 homozygote		his1Δ/his1Δ; leu2Δ/leu2Δ; arg4Δ/arg4Δ	-3
	Arg-		URA3/ura3Δ::imm434; IRO1/iro1Δ::imm434; doa4Δ::Cd HIS1/doa4Δ::Cm LEU2
URZ531	doa4 complement		his1Δ/his1Δ; leu2Δ/leu2Δ::DOA4-Cd ARG4; arg4Δ/arg4Δ	-3
	prototroph		URA3/ura3Δ::imm434; IRO1/iro1Δ::imm434; doa4Δ::Cd HIS1/doa4Δ::Cm LEU2
URZ358	hse1 homozygote		his1Δ/his1Δ; leu2Δ/leu2Δ; arg4Δ/arg4Δ	-3
	Arg-		URA3/ura3Δ::imm434; IRO1/iro1Δ::imm434; hse1Δ::Cd HIS1/hse1Δ::Cm LEU2
URZ403	hse1 complement		his1Δ/his1Δ; leu2Δ/leu2Δ::HSE1-Cd ARG4; arg4Δ/arg4Δ	-3
	prototroph		URA3/ura3Δ::imm434; IRO1/iro1Δ::imm434; hse1Δ::Cd HIS1/hse1Δ::Cm LEU2
URZ477	mvb12 homozygote		his1Δ/his1Δ; leu2Δ/leu2Δ; arg4Δ/arg4Δ	-3
	Arg-		URA3/ura3Δ::imm434; IRO1/iro1Δ::imm434; mvb12Δ::Cd HIS1/mvb12Δ::Cm LEU2
URZ940	mvb12 complement		his1Δ/his1Δ; leu2Δ/leu2Δ::MVB12-Cd ARG4; arg4Δ/arg4Δ	This work
	prototroph		URA3/ura3Δ::imm434; IRO1/iro1Δ::imm434; mvb12Δ::Cd HIS1/mvb12Δ::Cm LEU2
URZ453	vps2 homozygote		his1Δ/his1Δ; leu2Δ/leu2Δ; arg4Δ/arg4Δ	-3
	Arg-		URA3/ura3Δ::imm434; IRO1/iro1Δ::imm434; vps2Δ::Cd HIS1/vps2Δ::Cm LEU2
URZ368	vps4 homozygote		his1Δ/his1Δ; leu2Δ/leu2Δ; arg4Δ/arg4Δ	-3
	Arg-		URA3/ura3Δ::imm434; IRO1/iro1Δ::imm434; vps4Δ::Cd HIS1/vps4Δ::Cm LEU2
URZ400	vps4 complement		his1Δ/his1Δ; leu2Δ/leu2Δ::VPS4-Cd ARG4; arg4Δ/arg4Δ	-3
	prototroph		URA3/ura3Δ::imm434; IRO1/iro1Δ::imm434; vps4Δ::Cd HIS1/vps4Δ::Cm LEU2
URZ458	vps20 homozygote		his1Δ/his1Δ; leu2Δ/leu2Δ; arg4Δ/arg4Δ	-3
	Arg-		URA3/ura3Δ::imm434; IRO1/iro1Δ::imm434; vps20Δ::Cd HIS1/vps20Δ::Cm LEU2
URZ537	vps20 complement		his1Δ/his1Δ; leu2Δ/leu2Δ::VPS20-Cd ARG4; arg4Δ/arg4Δ	-3
	prototroph		URA3/ura3Δ::imm434; IRO1/iro1Δ::imm434; vps20Δ::Cd HIS1/vps20Δ::Cm LEU2
URZ501	vps22 homozygote		his1Δ/his1Δ; leu2Δ/leu2Δ; arg4Δ/arg4Δ	-3
	Arg-		URA3/ura3Δ::imm434; IRO1/iro1Δ::imm434; vps22Δ::Cd HIS1/vps22Δ::Cm LEU2
URZ950	vps22 complement		his1Δ/his1Δ; leu2Δ/leu2Δ::VPS22-Cd ARG4; arg4Δ/arg4Δ	This work
	prototroph		URA3/ura3Δ::imm434; IRO1/iro1Δ::imm434; vps22Δ::Cd HIS1/vps22Δ::Cm LEU2
URZ364	vps23 homozygote		his1Δ/his1Δ; leu2Δ/leu2Δ; arg4Δ/arg4Δ	-3
	Arg-		URA3/ura3Δ::imm434; IRO1/iro1Δ::imm434; vps23Δ::Cd HIS1/vps23Δ::Cm LEU2
URZ418	vps23 complement		his1Δ/his1Δ; leu2Δ/leu2Δ::VPS23-Cd ARG4; arg4Δ/arg4Δ	-3
	prototroph		URA3/ura3Δ::imm434; IRO1/iro1Δ::imm434; vps23Δ::Cd HIS1/vps23Δ::Cm LEU2
URZ470	vps24 homozygote		his1Δ/his1Δ; leu2Δ/leu2Δ; arg4Δ/arg4Δ	-3
	Arg-		URA3/ura3Δ::imm434; IRO1/iro1Δ::imm434; vps24Δ::Cd HIS1/vps24Δ::Cm LEU2
URZ946	vps24 complement		his1Δ/his1Δ; leu2Δ/leu2Δ::VPS24-Cd ARG4; arg4Δ/arg4Δ	This work
	prototroph		URA3/ura3Δ::imm434; IRO1/iro1Δ::imm434; vps24Δ::Cd HIS1/vps24Δ::Cm LEU2
URZ503	vps25 homozygote		his1Δ/his1Δ; leu2Δ/leu2Δ; arg4Δ/arg4Δ	-3
	Arg-		URA3/ura3Δ::imm434; IRO1/iro1Δ::imm434; vps25Δ::Cd HIS1/vps25Δ::Cm LEU2
URZ534	vps25 complement		his1Δ/his1Δ; leu2Δ/leu2Δ::VPS25-Cd ARG4; arg4Δ/arg4Δ	-3
	prototroph		URA3/ura3Δ::imm434; IRO1/iro1Δ::imm434; vps25Δ::Cd HIS1/vps25Δ::Cm LEU2
URZ362	vps27 homozygote		his1Δ/his1Δ; leu2Δ/leu2Δ; arg4Δ/arg4Δ	-3
	Arg-		URA3/ura3Δ::imm434; IRO1/iro1Δ::imm434; vps27Δ::Cd HIS1/vps27Δ::Cm LEU2
URZ398	vps27 complement		his1Δ/his1Δ; leu2Δ/leu2Δ::VPS27-Cd ARG4; arg4Δ/arg4Δ	-3
	prototroph		URA3/ura3Δ::imm434; IRO1/iro1Δ::imm434; vps27Δ::Cd HIS1/vps27Δ::Cm LEU2
URZ461	vps28 homozygote		his1Δ/his1Δ; leu2Δ/leu2Δ; arg4Δ/arg4Δ	-3
	Arg-		URA3/ura3Δ::imm434; IRO1/iro1Δ::imm434; vps28Δ::Cd HIS1/vps28Δ::Cm LEU2
URZ943	vps28 complement		his1Δ/his1Δ; leu2Δ/leu2Δ::VPS28-Cd ARG4; arg4Δ/arg4Δ	This work
	prototroph		URA3/ura3Δ::imm434; IRO1/iro1Δ::imm434; vps28Δ::Cd HIS1/vps28Δ::Cm LEU2
URZ465	vps36 homozygote		his1Δ/his1Δ; leu2Δ/leu2Δ; arg4Δ/arg4Δ	-3
	Arg-		URA3/ura3Δ::imm434; IRO1/iro1Δ::imm434; vps36Δ::Cd HIS1/vps36Δ::Cm LEU2
URZ398	vps36 complement		his1Δ/his1Δ; leu2Δ/leu2Δ::VPS36-Cd ARG4; arg4Δ/arg4Δ	-3
	prototroph		URA3/ura3Δ::imm434; IRO1/iro1Δ::imm434; vps36Δ::Cd HIS1/vps36Δ::Cm LEU2
URZ362	snf7 homozygote		his1Δ/his1Δ; leu2Δ/leu2Δ; arg4Δ/arg4Δ	-3
	Arg-		URA3/ura3Δ::imm434; IRO1/iro1Δ::imm434; snf7Δ::Cd HIS1/snf7Δ::Cm LEU2
URZ403	snf7 complement		his1Δ/his1Δ; leu2Δ/leu2Δ::SNF7-Cd ARG4; arg4Δ/arg4Δ	-3
	prototroph		URA3/ura3Δ::imm434; IRO1/iro1Δ::imm434; snf7Δ::Cd HIS1/snf7Δ::Cm LEU2
URZ482	srn2 homozygote		his1Δ/his1Δ; leu2Δ/leu2Δ; arg4Δ/arg4Δ	-3
	Arg-		URA3/ura3Δ::imm434; IRO1/iro1Δ::imm434; srn2Δ::Cd HIS1/srn2Δ::Cm LEU2
URZ944	srn2 complement		his1Δ/his1Δ; leu2Δ/leu2Δ::SRN2-Cd ARG4; arg4Δ/arg4Δ	This work
	prototroph		URA3/ura3Δ::imm434; IRO1/iro1Δ::imm434; srn2Δ::Cd HIS1/srn2Δ::Cm LEU2
URZ524	vta1 homozygote		his1Δ/his1Δ; leu2Δ/leu2Δ; arg4Δ/arg4Δ	-3
	Arg-		URA3/ura3Δ::imm434; IRO1/iro1Δ::imm434; vta1Δ::Cd HIS1/vta1Δ::Cm LEU2
* Cd – Candida dubliniensis; Cm – Candida maltosa
1	Noble SM, Johnson AD. 2005. Strains and strategies for large-scale gene deletion studies of the diploid human fungal pathogen Candida albicans. Eukaryot Cell 4:298-309.
2	Noble SM, French S, Kohn LA, Chen V, Johnson AD. 2010. Systematic screens of a Candida albicans homozygous deletion library decouple morphogenetic switching and pathogenicity. Nat Genet 42:590-8.
3	Taff HT, Nett JE, Zarnowski R, Ross KM, Sanchez H, Cain MT, Hamaker J, Mitchell AP, Andes DR. 2012. A Candida biofilm-induced pathway for matrix glucan delivery: implications for drug resistance. PLoS Pathog 8:e1002848.
4	Zarnowski R, Sanchez H, Covelli AS, Dominguez E, Jaromin A, Bernhardt J, Mitchell KF, Heiss C, Azadi P, Mitchell A, Andes DR. 2018. Candida albicans biofilm-induced vesicles confer drug resistance through matrix biogenesis. PLoS Biol 16:e2006872.
