# Supplementary material for: Coordination of fungal biofilm development by extracellular vesicle cargo
Source: Nat Commun. 2021 Oct 29;12:6235. doi: 10.1038/s41467-021-26525-z (PMC8556236; doi:10.1038/s41467-021-26525-z)
Supplement: Supplementary file 10 — Supplementary Data 8 [file 41467_2021_26525_MOESM10_ESM.xlsx]

## Sheet: Sheet1
Supplementary Data 8|Primer sequences for EV cargo mutant strain construction
Target Gene Primer Name	Function1	Description
ACT1 5’ FLANK F	K/O	tggaccaaaatagaaactgttc
ACT1 5’ FLANK R	K/O	cacggcgcgcctagcagcgg gaaagaaaaccaggagtgaaaa
ACT1 3’ FLANK F	K/O	gtcagcggccgcatccctgc aaatctggaaatctggttttgt
ACT1 3’ FLANK R	K/O	ggcatcaatatcatcatcttca
ACT1 NESTED F	K/O	gcgaaacaacaattttaatgct
ACT1 NESTED R	K/O	ttatcttttaattcggctttgg
ACT1 INTERNAL F	K/O	ataacggttctggtatgtgtaa
ACT1 INTERNAL R	K/O	caaagcagtaatttccttttgc
ACT1 UPSTREAM CHECK	K/O	cagcttaaagtctgtgttaaaa
ACT1 DOWNSTREAM CHECK	K/O	tcatcatcttcatcatcatcgg
BMH1 5’ FLANK F	K/O	ttctctctctcttgttgttctc
BMH1 5’ FLANK R	K/O	cacggcgcgcctagcagcgg ttttgactgtaacttgagatgt
BMH1 3’ FLANK F	K/O	gtcagcggccgcatccctgc cttatcattggctgttctacac
BMH1 3’ FLANK R	K/O	atttgtttaactattcacccgc
BMH1 NESTED F	K/O	agttttcgttttcttactcctt
BMH1 NESTED R	K/O	catttctgcagtgtctaatctc
BMH1 INTERNAL F	K/O	agcagaacgttatgaagaaatg
BMH1 INTERNAL R	K/O	tcggtccataaagtcaagttat
BMH1 UPSTREAM CHECK	K/O	tgaatcataaactactcactctc
BMH1 DOWNSTREAM CHECK	K/O	accatacatacatacatacacca
CAR2 5’ FLANK F	K/O	tgttatacaccaagtttctcca
CAR2 5’ FLANK R	K/O	cacggcgcgcctagcagcgg ttccccatttccaagattaaga
CAR2 3’ FLANK F	K/O	gtcagcggccgcatccctgc aacaccgtataattctctcctc
CAR2 3’ FLANK R	K/O	gattctgaattcaaactgtccc
CAR2 NESTED F	K/O	cgtctacaagtacattcaaaca
CAR2 NESTED R	K/O	ttccttaaactgattctcccaa
CAR2 INTERNAL F	K/O	aaacaaaatattctgcccacaa
CAR2 INTERNAL R	K/O	ctctcaataatgcacccaattt
CAR2 UPSTREAM CHECK	K/O	caggttttgtatgtgtgaagaa
CAR2 DOWNSTREAM CHECK	K/O	tcatcaacaacaatctcaggag
CFE3 5’ FLANK F	K/O	gcagtaggagatatgagtaagg
CFE3 5’ FLANK R	K/O	cacggcgcgcctagcagcgg tctatatgaaaggaagaggaaaa
CFE3 3’ FLANK F	K/O	gtcagcggccgcatccctgc cacaccaattagaagagagaga
CFE3 3’ FLANK R	K/O	tcattactaaccatgatccacc
CFE3 NESTED F	K/O	aaagaaataaattatgcgcacg
CFE3 NESTED R	K/O	tgaccaaaatgtttcaatgtca
CFE3 INTERNAL F	K/O	actacttgaacacttgtggtat
CFE3 INTERNAL R	K/O	tcttttctggttaatggtctga
CFE3 UPSTREAM CHECK	K/O	atgtaatcaatatcccagcacg
CFE3 DOWNSTREAM CHECK	K/O	tcatctaatgccaatatcaccc
CHT2 5’ FLANK F	K/O	agcgtatggatctcaatagttt
CHT2 5’ FLANK R	K/O	cacggcgcgcctagcagcgg aataacgaatgacttggggtta
CHT2 3’ FLANK F	K/O	gtcagcggccgcatccctgc accctcaaatagttattaagaca
CHT2 3’ FLANK R	K/O	ttcaggaatttacaaccaacag
CHT2 NESTED F	K/O	aattaataccgcctctacttgt
CHT2 NESTED R	K/O	atctatttgtgacaattcggtg
CHT2 INTERNAL F	K/O	gtttccagatccattaaacgtt
CHT2 INTERNAL R	K/O	cgtagaagattgaagaagagga
CHT2 UPSTREAM CHECK	K/O	acattaccattttgtttgacga
CHT2 DOWNSTREAM CHECK	K/O	cctaaatcatgaatcaacccaa
CHT3 5’ FLANK F	K/O	tcttgcagaatttaacggaatc
CHT3 5’ FLANK R	K/O	cacggcgcgcctagcagcgg atgtaaagcaaagaacacttgg
CHT3 3’ FLANK F	K/O	gtcagcggccgcatccctgc tatccccggttctattctgtat
CHT3 3’ FLANK R	K/O	ccgaggaacattatacgaacta
CHT3 NESTED F	K/O	gggaacttaaacgaataaacca
CHT3 NESTED R	K/O	tgaacaagaacgtgaatatgaa
CHT3 INTERNAL F	K/O	ccaagaattattatctcggtgc
CHT3 INTERNAL R	K/O	ctggaatagtagcaacagtagt
CHT3 UPSTREAM CHECK	K/O	cattcaacaaacaaaagccaaa
CHT3 DOWNSTREAM CHECK	K/O	ggtgcatatgataatggagttg
C2 CHT3 F	Complement	ccgctgctaggcgcgccgtg catcttgcagaatttaacgga
C2 CHT3 R	Complement	gcagggatgcggccgctgac tgaaaacgaaacaagacgaa
C2 CHT3 NESTED F	Complement	ACAATTGAATGGAGTGGTCA
C2 CHT3 NESTED R	Complement	aacTCGAAAACGATGTTTGC
CHT3 UPSTREAM CHECK F	Complement	tagaaagataccctgtattcca
CHT3 UPSTREAM CHECK R	Complement	gttgtgcctttcaagttctc
CHT3 DOWNSTREAM CHECK F	Complement	ccatcttctttgtcaagtgc
CHT3 DOWNSTREAM CHECK R	Complement	AGCTGTTTCTATCACGGTTT
CO5’ FLANK R 5’ FLANK F	K/O	caatgatatgtctctgaaagcc
CO5’ FLANK R 5’ FLANK R	K/O	cacggcgcgcctagcagcgg ttgttgttgaataggtgtgatg
CO5’ FLANK R 3’ FLANK F	K/O	gtcagcggccgcatccctgc aaaagatatcgcctacttcttg
CO5’ FLANK R 3’ FLANK R	K/O	aagaaaacaagaacaagagacg
CO5’ FLANK R NESTED F	K/O	gataaccacagacgagtatctt
CO5’ FLANK R NESTED R	K/O	ttaatcaagctttggaactgtc
CO5’ FLANK R INTERNAL F	K/O	tattattgctcaaaccaccaac
CO5’ FLANK R INTERNAL R	K/O	cgtcaatcttttcaaatgcttc
CO5’ FLANK R UPSTREAM CHECK	K/O	ttttggtgaagggtattttctg
CO5’ FLANK R DOWNSTREAM CHECK	K/O	ggacaacagatatatggggtaa
CPY1 5’ FLANK F	K/O	tcaccggattttgtcttaaatg
CPY1 5’ FLANK R	K/O	cacggcgcgcctagcagcgg agttgtccttgaagttaattgg
CPY1 3’ FLANK F	K/O	gtcagcggccgcatccctgc acgacttactgatatacgattca
CPY1 3’ FLANK R	K/O	agttaattcactttggggaaaa
CPY1 NESTED F	K/O	cgatccaacgctgtatttatag
CPY1 NESTED R	K/O	ccaatacattaaagcaagggtt
CPY1 INTERNAL F	K/O	aaacccatttagcaacattcaa
CPY1 INTERNAL R	K/O	ccactttcgtaacaagattcaa
CPY1 UPSTREAM CHECK	K/O	attcttgattgatttcgtccaa
CPY1 DOWNSTREAM CHECK	K/O	acaaacatatcaattggccaat
CRH11 5’ FLANK F	K/O	cgtatcaaaactactcaacagg
CRH11 5’ FLANK R	K/O	cacggcgcgcctagcagcgg actgaacaagatcaagaaactg
CRH11 3’ FLANK F	K/O	gtcagcggccgcatccctgc atttgagttccgtatttgcttt
CRH11 3’ FLANK R	K/O	ttttctattgtgtgagagcttg
CRH11 NESTED F	K/O	aacccgtcacaaataattacac
CRH11 NESTED R	K/O	actttattaggtgttgcaaagg
CRH11 INTERNAL F	K/O	attgactctggttctaatggtt
CRH11 INTERNAL R	K/O	tttagtgccaatgaagacaatc
CRH11 UPSTREAM CHECK	K/O	acatctgcaaattggttact
CRH11 DOWNSTREAM CHECK	K/O	gacgatgaagatgagcaata
C2 CRH11 F	Complement	ccgctgctaggcgcgccgtg cgtatcaaaactactcaacagg
C2 CRH11 R	Complement	gcagggatgcggccgctgac gaaatctctattcaactgttagt
C2 CRH11 NESTED F	Complement	AGCAATTAATGAAAGAGTTGACT
C2 CRH11 NESTED R	Complement	gtttaaacTCGAAAACGATGTT
CRH11 UPSTREAM CHECK F	Complement	aagataccctgtattccattgt
CRH11 UPSTREAM CHECK R	Complement	gggcacaattgaagagaataaa
CRH11 DOWNSTREAM CHECK F	Complement	ccatcttcctctgcttcag
CRH11 DOWNSTREAM CHECK R	Complement	CAACGAATTTGGAAACGAGC
CSA2 5’ FLANK F	K/O	agaaaacttcaaggaggtacaa
CSA2 5’ FLANK R	K/O	cacggcgcgcctagcagcgg gatcagttggtttgttggttat
CSA2 3’ FLANK F	K/O	gtcagcggccgcatccctgc tatgtgttcgtgcttactatca
CSA2 3’ FLANK R	K/O	ttttgatagctcgttctttgac
CSA2 NESTED F	K/O	agtgattgtactgaagagaaca
CSA2 NESTED R	K/O	ttatgtcgtttatgtcagttgc
CSA2 INTERNAL F	K/O	tttctactattttagccattcca
CSA2 INTERNAL R	K/O	cttgagacacttgctggaataa
CSA2 UPSTREAM CHECK	K/O	tttgttcgaaattaggatgtgc
CSA2 DOWNSTREAM CHECK	K/O	tacttgggtttggcgatattaa
CSH1 5’ FLANK F	K/O	tttatcagggagtgtggaatag
CSH1 5’ FLANK R	K/O	cacggcgcgcctagcagcgg cttgatttatcgattgacctgt
CSH1 3’ FLANK F	K/O	gtcagcggccgcatccctgc aactatattgagctcgaggttt
CSH1 3’ FLANK R	K/O	acatattttggttagaagtttgg
CSH1 NESTED F	K/O	taaaagaaagcatcgacgtatt
CSH1 NESTED R	K/O	aaaaggacaaaggatcaacgaa
CSH1 INTERNAL F	K/O	taggtaaatctggtttgaaggt
CSH1 INTERNAL R	K/O	tcacacctttagaaatacacca
CSH1 UPSTREAM CHECK	K/O	actattgtgtgatctcgaga
CSH1 DOWNSTREAM CHECK	K/O	gattgataacttttctttcgaag
C2 CSH1 F	Complement	ccgctgctaggcgcgccgtg ttgaaaacttgactgttggatt
C2 CSH1 R	Complement	gcagggatgcggccgctgac aaaaggacaaaggatcaacgaa
C2 CSH1 NESTED F	Complement	AGCAATTAATGAAAGAGTTGACT
C2 CSH1 NESTED R	Complement	gtttaaacTCGAAAACGATGTT
CSH1 UPSTREAM CHECK F	Complement	taccctgtattccattgtatcg
CSH1 UPSTREAM CHECK R	Complement	aaaccgatgtatttgctttcaa
CSH1 DOWNSTREAM CHECK F	Complement	aaaatgcattcaaaccaaagtg
CSH1 DOWNSTREAM CHECK R	Complement	TCGGAAATGACAAATGAATTCA
CYP1 5’ FLANK F	K/O	ggaacttggaaccttctttaaa
CYP1 5’ FLANK R	K/O	cacggcgcgcctagcagcgg gaaaggaaagaggaaaaggaag
CYP1 3’ FLANK F	K/O	gtcagcggccgcatccctgc gaagcaccgaagaaaagtaatt
CYP1 3’ FLANK R	K/O	gaatgcgtgtttgttttaaact
CYP1 NESTED F	K/O	ttatcttggttgtagagactgg
CYP1 NESTED R	K/O	tgtaaaagcttatggactctgt
CYP1 INTERNAL F	K/O	gtctaccgtttactttgatgtc
CYP1 INTERNAL R	K/O	accagattcttcaatgacaatc
CYP1 UPSTREAM CHECK	K/O	agaaagagggttggtaaatagc
CYP1 DOWNSTREAM CHECK	K/O	taaatgggcactcgtaattgta
C2 ECM33 F	Complement	ccgctgctaggcgcgccgtg acaaagtgggattattcaagtc
C2 ECM33 R	Complement	gcagggatgcggccgctgac tacggcatgtatacaactatg
C2 ECM33 NESTED F	Complement	AGCAATTAATGAAAGAGTTGACT
C2 ECM33 NESTED R	Complement	gtttaaacTCGAAAACGATGTT
ECM33 UPSTREAM CHECK F	Complement	atttctttcaccaatcaactcg
ECM33 UPSTREAM CHECK R	Complement	gtgttttattggaagagaaggt
ECM33 DOWNSTREAM CHECK F	Complement	aaactggttctgattcatcctc
ECM33 DOWNSTREAM CHECK R	Complement	CAACGAATTTGGAAACGAGC
ENO1 5’ FLANK F	K/O	gattgtgcaataccgtgattat
ENO1 5’ FLANK R	K/O	cacggcgcgcctagcagcgg aacaggaattggaaaatcagac
ENO1 3’ FLANK F	K/O	gtcagcggccgcatccctgc ttactcttaatcactgagctgc
ENO1 3’ FLANK R	K/O	ctaaggaaaagagccaacaaat
ENO1 NESTED F	K/O	ttcttagtggtgtcgcataata
ENO1 NESTED R	K/O	tagagaacaagaagagcagttt
ENO1 INTERNAL F	K/O	tgatgaattcttgttgtccttg
ENO1 INTERNAL R	K/O	cgattctcaagatttggttcaa
ENO1 UPSTREAM CHECK	K/O	tgttttgaaaggtctgtcatat
ENO1 DOWNSTREAM CHECK	K/O	acatgattggggagtagatttt
ENG1 5’ FLANK F	K/O	TGTTGGGTGGCATTCTTA
ENG1 5’ FLANK R	K/O	cacggcgcgcctagcagcggAGAAGTTGAGAATCAGACCAGT
ENG1 3’ FLANK F	K/O	gtcagcggccgcatccctgcGTATGGTATTTGTCTGTCAAGC
ENG1 3’ FLANK R	K/O	CTGGAGAACCTTGATGTGTT
ENG1 NESTED F	K/O	AGTTTAGATTCAGAACCATTGC
ENG1 NESTED R	K/O	ATTCCATACATCAACAACAAGA
ENG1 INTERNAL F	K/O	AATGCATATGAAAGTGTCTCAA
ENG1 INTERNAL R	K/O	TAAGGCATCTTTGGTAACTTCT
ENG1 UPSTREAM CHECK	K/O	TGCAAACTCATAAAGCAGATTA
ENG1 DOWNSTREAM CHECK	K/O	TATGTTGCTGTAGTCAAATGCT
C2 ENG1 F	Complement	ccgctgctaggcgcgccgtg ttgggtggcattcttagaat
C2 ENG1 R	Complement	gcagggatgcggccgctgac tgggagttcatggttgttta
C2 ENG1 NESTED F	Complement	AGCAATTAATGAAAGAGTTGACT
C2 ENG1 NESTED R	Complement	aacTCGAAAACGATGTTTGC
ENG1 UPSTREAM CHECK F	Complement	gctaagagcgctgttttaaa
ENG1 UPSTREAM CHECK R	Complement	tttagtcttcctccaaccag
ENG1 DOWNSTREAM CHECK F	Complement	gtctgtcaagcatgtagtca
ENG1 DOWNSTREAM CHECK R	Complement	AAAACCCCAACAAATCACAC
C2 ERV25 F	Complement	ccgctgctaggcgcgccgtg ttgacaattaaactgcgtgt
C2 ERV25 R	Complement	gcagggatgcggccgctgac tgtgtactttcaggtgagtt
C2 ERV25 NESTED F	Complement	AGCAATTAATGAAAGAGTTGACT
C2 ERV25 NESTED R	Complement	aacTCGAAAACGATGTTTGC
ERV25 UPSTREAM CHECK F	Complement	gctattggtggtactgctaa
ERV25 UPSTREAM CHECK R	Complement	agagcaaataccaccatgat
ERV25 DOWNSTREAM CHECK F	Complement	tgatgtgtggtaaatgaacag
ERV25 DOWNSTREAM CHECK R	Complement	AGCTGTTTCTATCACGGTTT
GCA2 5’ FLANK F	K/O	tacaattcatattccagtcggt
GCA2 5’ FLANK R	K/O	cacggcgcgcctagcagcgg ggtttggtttgtcttgattcaa
GCA2 3’ FLANK F	K/O	gtcagcggccgcatccctgc atctcattgtgttgtttgtaca
GCA2 3’ FLANK R	K/O	taaaagatcgatgcttacctga
GCA2 NESTED F	K/O	ggcgactatgtacctataaaca
GCA2 NESTED R	K/O	tcttctcaagttctggttttct
GCA2 INTERNAL F	K/O	catgctgtttattggagaactt
GCA2 INTERNAL R	K/O	tgatattacctttacctggagc
GCA2 UPSTREAM CHECK	K/O	tataattgctgtatttcgccac
GCA2 DOWNSTREAM CHECK	K/O	taaattgagttgcgtaggtttc
GND1 5’ FLANK F	K/O	catttgaaaacacacggtaaag
GND1 5’ FLANK R	K/O	cacggcgcgcctagcagcgg gaagaaagagtaaaagaatggga
GND1 3’ FLANK F	K/O	gtcagcggccgcatccctgc tgtaatgaagagactccgaaag
GND1 3’ FLANK R	K/O	ccttattgcttcttcttcttca
GND1 NESTED F	K/O	aatcagcccctaattaatacgt
GND1 NESTED R	K/O	ccaaatctgtctttccattcaa
GND1 INTERNAL F	K/O	tgtgaagcttacgatcttatga
GND1 INTERNAL R	K/O	taccagtccagttaatgtgaat
GND1 UPSTREAM CHECK	K/O	tcaatatggatagtagttggcc
GND1 DOWNSTREAM CHECK	K/O	actaactctagcaccagatttt
GSC1 5’ FLANK F	K/O	gtgtgcatcataaccatacttt
GSC1 5’ FLANK R	K/O	cacggcgcgcctagcagcgg tagtatatcagttgggtgttgg
GSC1 3’ FLANK F	K/O	gtcagcggccgcatccctgc gagtttaagagattaagtgggg
GSC1 3’ FLANK R	K/O	tttcctccagtgatgattgtaa
GSC1 NESTED F	K/O	ataaagacaggtttcctcaagt
GSC1 NESTED R	K/O	tataatgtctcaaccctcttcc
GSC1 INTERNAL F	K/O	tccaccagtttatacattccaa
GSC1 INTERNAL R	K/O	tgaaaacagtaaaagttggcat
GSC1 UPSTREAM CHECK	K/O	atcttggtgttttgttcagttc
GSC1 DOWNSTREAM CHECK	K/O	tgattttggtaatttatgtcctc
C2 GSC1 F	Complement	ccgctgctaggcgcgccgtg gattgtataaagacatccatcga
C2 GSC1 R	Complement	gcagggatgcggccgctgac tctataatgtctcaaccctct
C2 GSC1 NESTED F	Complement	AGCAATTAATGAAAGAGTTGACT
C2 GSC1 NESTED R	Complement	aacTCGAAAACGATGTTTGC
GSC1 UPSTREAM CHECK F	Complement	tttcaccaatcaactcgtct
GSC1 UPSTREAM CHECK R	Complement	ttttgctcgagatttgtgag
GSC1 DOWNSTREAM CHECK F	Complement	agtgatggaagagtaacaaagt
GSC1 DOWNSTREAM CHECK R	Complement	gtttaaacTCGAAAACGATGTT
HEX1 5’ FLANK F	K/O	gattggagcttggatattgaag
HEX1 5’ FLANK R	K/O	cacggcgcgcctagcagcgg ttttcttttctcagcaaccac
HEX1 3’ FLANK F	K/O	gtcagcggccgcatccctgc tctggaatagatggtttggaaa
HEX1 3’ FLANK R	K/O	aatttattgttgttgggatccc
HEX1 NESTED F	K/O	tgaacaaaatgacaaaggtaca
HEX1 NESTED R	K/O	tataaggttgcactatcggatc
HEX1 INTERNAL F	K/O	tcccaatttcaaacatagagga
HEX1 INTERNAL R	K/O	gtttctgtcaaattagcagtga
HEX1 UPSTREAM CHECK	K/O	atccatccaagttgaagagaat
HEX1 DOWNSTREAM CHECK	K/O	aaggactcatcagaaatcttgt
HSP60 5’ FLANK F	K/O	ccctcccaaatcgaataataga
HSP60 5’ FLANK R	K/O	cacggcgcgcctagcagcgg agaaagtgtgagtagtaagtga
HSP60 3’ FLANK F	K/O	gtcagcggccgcatccctgc attccactgtgagaagtttact
HSP60 3’ FLANK R	K/O	cgtcttccttttcatcttcttc
HSP60 NESTED F	K/O	gaagataatgaaagggtaggga
HSP60 NESTED R	K/O	cttttgatcccttcttgtgttt
HSP60 INTERNAL F	K/O	ctgatgctgtttctgttacatt
HSP60 INTERNAL R	K/O	ttctccgttcaataaaacagtg
HSP60 UPSTREAM CHECK	K/O	cgcttgatttgttgaactttaa
HSP60 DOWNSTREAM CHECK	K/O	tgataattcacctccagtttca
HSP90 5’ FLANK F	K/O	aaggagcagatgaacaaacatt
HSP90 5’ FLANK R	K/O	cacggcgcgcctagcagcgg aacgggaggagttgataaac
HSP90 3’ FLANK F	K/O	gtcagcggccgcatccctgc agttttgtagtagaggaccaaa
HSP90 3’ FLANK R	K/O	ttggttgttgattactcctcaa
HSP90 NESTED F	K/O	atgacaaatttcaatgtgcga
HSP90 NESTED R	K/O	atattcctctgatcgtatacct
HSP90 INTERNAL F	K/O	tgctttggacaaaatcagatac
HSP90 INTERNAL R	K/O	cggacgtataatttgatgttgt
HSP90 UPSTREAM CHECK	K/O	acctccaatagatttgcagaat
HSP90 DOWNSTREAM CHECK	K/O	agtcatttattaactcactcaac
IHD1 5’ FLANK F	K/O	ttctttcttcccattttagcac
IHD1 5’ FLANK R	K/O	cacggcgcgcctagcagcgg ctaaattcctagttttggctgg
IHD1 3’ FLANK F	K/O	gtcagcggccgcatccctgc ctaagttgaaaccagtgcttc
IHD1 3’ FLANK R	K/O	agtacttgcgtaaactccatat
IHD1 NESTED F	K/O	ttcaaaacccaaagagttaaca
IHD1 NESTED R	K/O	tcttcacctaatttatctccgt
IHD1 INTERNAL F	K/O	caactccattattctttgcact
IHD1 INTERNAL R	K/O	agtaaatcctgaacctgttgta
IHD1 UPSTREAM CHECK	K/O	agccagacagacaaagtttt
IHD1 DOWNSTREAM CHECK	K/O	tcttcctccttgttttagtgt
ILS1 5’ FLANK F	K/O	atagccctattttcaaacatcg
ILS1 5’ FLANK R	K/O	cacggcgcgcctagcagcgg ggtttcgttgtgacacatatc
ILS1 3’ FLANK F	K/O	gtcagcggccgcatccctgc agatttcccatgtactgatacc
ILS1 3’ FLANK R	K/O	caatttctagcgaccataaact
ILS1 NESTED F	K/O	gcaaataatttctcctcgtcaa
ILS1 NESTED R	K/O	aaagactttattgccagttctg
ILS1 INTERNAL F	K/O	taacaaggatgccgtttataga
ILS1 INTERNAL R	K/O	acacacaccatttcttcaaaat
ILS1 UPSTREAM CHECK	K/O	cgaatggctttgattgtttt
ILS1 DOWNSTREAM CHECK	K/O	taaattgtctgacgatggca
LIP4 5’ FLANK F	K/O	ctattcactgaactattggtgc
LIP4 5’ FLANK R	K/O	cacggcgcgcctagcagcgg agcttaaagatcatggagagaa
LIP4 3’ FLANK F	K/O	gtcagcggccgcatccctgc aagttcccctacatactcattc
LIP4 3’ FLANK R	K/O	actaatgttaaaagctcctcca
LIP4 NESTED F	K/O	tttctttgtccaattgtcaaca
LIP4 NESTED R	K/O	gtttgcatgaacgtagaagtat
LIP4 INTERNAL F	K/O	ttcattcggtaatccaaatgtg
LIP4 INTERNAL R	K/O	taatgatccaagtcaaagcaac
LIP4 UPSTREAM CHECK	K/O	gaagttatagctcggacacaa
LIP4 DOWNSTREAM CHECK	K/O	tcaaagagagatgatatggctc
MET6 5’ FLANK F	K/O	catcattggtggggaagaag
MET6 5’ FLANK R	K/O	cacggcgcgcctagcagcgg aaaatttaaaagtgtgggagtga
MET6 3’ FLANK F	K/O	gtcagcggccgcatccctgc aatgttgaattattgagtcgtg
MET6 3’ FLANK R	K/O	cttcaacttgcaatcctgattt
MET6 NESTED F	K/O	aactcaattacccgatctagac
MET6 NESTED R	K/O	tcttcatcatcatcttcatcgt
MET6 INTERNAL F	K/O	gagagcacaattggaaattaca
MET6 INTERNAL R	K/O	gaaaaccagtccttgataacag
MET6 UPSTREAM CHECK	K/O	tagtttgaagttgaaccactac
MET6 DOWNSTREAM CHECK	K/O	gaaattggtattggtcttgtca
C2 MET6 F	Complement	ccgctgctaggcgcgccgtg cattggtggggaagaagtta
C2 MET6 R	Complement	gcagggatgcggccgctgac ttaacttcggggttgaacaa
C2 MET6 NESTED F	Complement	AGCAATTAATGAAAGAGTTGACT
C2 MET6 NESTED R	Complement	aacTCGAAAACGATGTTTGC
MET6 UPSTREAM CHECK F	Complement	gctattggtggtactgctaa
MET6 UPSTREAM CHECK R	Complement	cgtgcactgattcaacaaaa
MET6 DOWNSTREAM CHECK F	Complement	tgagtcgtggttagtattca
MET6 DOWNSTREAM CHECK R	Complement	AGCTGTTTCTATCACGGTTT
MGP1 5’ FLANK F	K/O	aggagaaggaatattgttgtgt
MGP1 5’ FLANK R	K/O	cacggcgcgcctagcagcgg tattaagggaaaacaaaggggt
MGP1 3’ FLANK F	K/O	gtcagcggccgcatccctgc tcgttggttctatcattttcaa
MGP1 3’ FLANK R	K/O	ctacttacccaggcatattgtt
MGP1 NESTED F	K/O	cttgaacaaagcacccaaatt
MGP1 NESTED R	K/O	tctccaaattttatcacgtgac
MGP1 INTERNAL F	K/O	caccttagttttagctgctatc
MGP1 INTERNAL R	K/O	atgaagttggagtagcattttg
MGP1 UPSTREAM CHECK	K/O	gttactcaactgggatataagt
MGP1 DOWNSTREAM CHECK	K/O	cgcgtatattgattagtgcttt
C2 MGP1 F	Complement	ccgctgctaggcgcgccgtg tctcttgccacaatcgttaa
C2 MGP1 R	Complement	gcagggatgcggccgctgac gctacttacccaggcatatt
C2 MGP1 NESTED F	Complement	AGCAATTAATGAAAGAGTTGACT
C2 MGP1 NESTED R	Complement	aacTCGAAAACGATGTTTGC
MGP1 UPSTREAM CHECK F	Complement	tttcaccaatcaactcgtct
MGP1 UPSTREAM CHECK R	Complement	gtttgggattgggtttgttg
MGP1 DOWNSTREAM CHECK F	Complement	tgattcacaggctagacatt
MGP1 DOWNSTREAM CHECK R	Complement	CACCACGACCACTAAAACC
MI5’ FLANK R 5’ FLANK F	K/O	tgagagttatattattggacagg
MI5’ FLANK R 5’ FLANK R	K/O	cacggcgcgcctagcagcgg ttgttagtatgtgagagagaca
MI5’ FLANK R 3’ FLANK F	K/O	gtcagcggccgcatccctgc catgaatgaataagggaaagca
MI5’ FLANK R 3’ FLANK R	K/O	gaattcacttgactgatggttt
MI5’ FLANK R NESTED F	K/O	gctactagttgccccttattaa
MI5’ FLANK R NESTED R	K/O	acgtactccataaccaagaata
MI5’ FLANK R INTERNAL F	K/O	tatactgtcaaagattacgcct
MI5’ FLANK R INTERNAL R	K/O	agatggtgaattgtaaggaagt
MI5’ FLANK R UPSTREAM CHECK	K/O	agggtctggtttctgtaatatg
MI5’ FLANK R DOWNSTREAM CHECK	K/O	tgcacaattactttcaaaacct
C2 MI5’ FLANK R F	Complement	ccgctgctaggcgcgccgtg agtgagagttatattattggaca
C2 MI5’ FLANK R R	Complement	gcagggatgcggccgctgac cgttttggtgaactaggaattt
C2 MI5’ FLANK R NESTED F	Complement	CAAGCAATTAATGAAAGAGTTGA
C2 MI5’ FLANK R NESTED R	Complement	ggggatcgtttaaacTCG
MI5’ FLANK R UPSTREAM CHECK F	Complement	aagataccctgtattccattgt
MI5’ FLANK R UPSTREAM CHECK R	Complement	aatttatgaccacaaacgtacg
MI5’ FLANK R DOWNSTREAM CHECK F	Complement	attgatggagtgcttttatgtg
MI5’ FLANK R DOWNSTREAM CHECK R	Complement	gtttaaacTCGAAAACGATGTT
MNT1 5’ FLANK F	K/O	agagagcaattggaaattattgt
MNT1 5’ FLANK R	K/O	cacggcgcgcctagcagcgg acaaagaaaatagggaaaagga
MNT1 3’ FLANK F	K/O	gtcagcggccgcatccctgc aacccctctctatttattccac
MNT1 3’ FLANK R	K/O	cgatacatcccgagtttactaa
MNT1 NESTED F	K/O	ttacgcacccacataattgata
MNT1 NESTED R	K/O	tatcttgtttcctccacacttt
MNT1 INTERNAL F	K/O	cctcaatgacaaaattaaggct
MNT1 INTERNAL R	K/O	ttggtagtacaagaatagcctc
MNT1 UPSTREAM CHECK	K/O	tgagacacaaatgacaactg
MNT1 DOWNSTREAM CHECK	K/O	tcatgacagagagagagaga
C2 MNT1 F	Complement	ccgctgctaggcgcgccgtg ttacgcacccacataattga
C2 MNT1 R	Complement	gcagggatgcggccgctgac ttagaactcggtttggcac
C2 MNT1 NESTED F	Complement	ACAATTGAATGGAGTGGTCA
C2 MNT1 NESTED R	Complement	aacTCGAAAACGATGTTTGC
MNT1 UPSTREAM CHECK F	Complement	gctattggtggtactgctaa
MNT1 UPSTREAM CHECK R	Complement	attcaatttcgcttggcaaa
MNT1 DOWNSTREAM CHECK F	Complement	aaacgaaagaacaaagctgg
MNT1 DOWNSTREAM CHECK R	Complement	AGCTGTTTCTATCACGGTTT
MP65 5’ FLANK F	K/O	TGATAAGGAGAATGAACAATGA
MP65 5’ FLANK R	K/O	cacggcgcgcctagcagcggAAGGATTGTAAGGAAAGACTGA
MP65 3’ FLANK F	K/O	gtcagcggccgcatccctgcTACAAACAGTTTTCCTTTCCTT
MP65 3’ FLANK R	K/O	ATCTTTTGATACCACAATCTCC
MP65 NESTED F	K/O	GATTTAGATAATGCAGCAACAA
MP65 NESTED R	K/O	CATTCAAAGACAATCAAAACAC
MP65 INTERNAL F	K/O	ATTAGCTCATCAACATCATCAA
MP65 INTERNAL R	K/O	AAAACATTCTTTTTACCACCAC
MP65 UPSTREAM CHECK	K/O	AATTGCATCAACTACTTAACCA
MP65 DOWNSTREAM CHECK	K/O	CATATGTTGAGGCAAACTAAGA
C2 MP65 F	Complement	ccgctgctaggcgcgccgtg ctgtcgaggacctttgatg
C2 MP65 R	Complement	gcagggatgcggccgctgac cgtggaaagaaaacctagaa
C2 MP65 NESTED F	Complement	AGCAATTAATGAAAGAGTTGACT
C2 MP65 NESTED R	Complement	aacTCGAAAACGATGTTTGC
MP65 UPSTREAM CHECK F	Complement	gctattggtggtactgctaa
MP65 UPSTREAM CHECK R	Complement	tgcagttaaaacacaacaca
MP65 DOWNSTREAM CHECK F	Complement	tgcccattattattacgcaa
MP65 DOWNSTREAM CHECK R	Complement	CAACGAATTTGGAAACGAGC
OP4 5’ FLANK F	K/O	cccaccacagtaatacctaatt
OP4 5’ FLANK R	K/O	cacggcgcgcctagcagcgg ttgtatgtgtgttggagttaac
OP4 3’ FLANK F	K/O	gtcagcggccgcatccctgc ccaataaaggataagtgttgct
OP4 3’ FLANK R	K/O	gaattagtggtcattagctgtg
OP4 NESTED F	K/O	ttcggaaacttacaacaatctc
OP4 NESTED R	K/O	agaaaagtacaaaatgagccag
OP4 INTERNAL F	K/O	tgaaatcaaacacatcaaccaa
OP4 INTERNAL R	K/O	gttacttgaagaaccagaactg
OP4 UPSTREAM CHECK	K/O	ctggtgaagagttagacatc
OP4 DOWNSTREAM CHECK	K/O	tcatcctcgtcacctaaata
or5’ flank F9.2460 5’ FLANK F	K/O	ttgaaaagttgcaagaaagtca
or5’ flank F9.2460 5’ FLANK R	K/O	cacggcgcgcctagcagcgg aatatgtcttgggtggtatagg
or5’ flank F9.2460 3’ FLANK F	K/O	gtcagcggccgcatccctgc aatcgaagctcaatcaactttt
or5’ flank F9.2460 3’ FLANK R	K/O	tctgcgtttgttttgtgaaata
or5’ flank F9.2460 NESTED F	K/O	tgtactgttctaaccaagttca
or5’ flank F9.2460 NESTED R	K/O	gcccttcttccttacaagtatt
or5’ flank F9.2460 INTERNAL F	K/O	caacaacaacaacaagaatcac
or5’ flank F9.2460 INTERNAL R	K/O	accaccagttgtaattgtacta
or5’ flank F9.2460 UPSTREAM CHECK	K/O	tgctgacagatgtactaatt
or5’ flank F9.2460 DOWNSTREAM CHECK	K/O	caattaggattattacttgcct
PET9 5’ FLANK F	K/O	gatgacctagttgatatgcatg
PET9 5’ FLANK R	K/O	cacggcgcgcctagcagcgg ggactgttaattggtgaagaag
PET9 3’ FLANK F	K/O	gtcagcggccgcatccctgc tgatttgatttgatctgttgtga
PET9 3’ FLANK R	K/O	gcttttctaatggtgcagtatt
PET9 NESTED F	K/O	atcagtctttcttgtcgttttc
PET9 NESTED R	K/O	aatacttttagtggggtgtcc
PET9 INTERNAL F	K/O	gactcaaacttcttcgttgatt
PET9 INTERNAL R	K/O	taacttgcaattgatcgtacaa
PET9 UPSTREAM CHECK	K/O	aagtgttttattttgccacc
PET9 DOWNSTREAM CHECK	K/O	ctaggacaggcgcataga
C2 PET9 F	Complement	ccgctgctaggcgcgccgtg tacgaacaaatggaaatgtatc
C2 PET9 R	Complement	gcagggatgcggccgctgac ataggagatacgatgttaggga
C2 PET9 NESTED F	Complement	AGCAATTAATGAAAGAGTTGACT
C2 PET9 NESTED R	Complement	gtttaaacTCGAAAACGATGTT
PET9 UPSTREAM CHECK F	Complement	taccctgtattccattgtatcg
PET9 UPSTREAM CHECK R	Complement	ttgtaactcttagccctaaagt
PET9 DOWNSTREAM CHECK F	Complement	tttctatcatacatcccttgca
PET9 DOWNSTREAM CHECK R	Complement	CAACGAATTTGGAAACGAGC
PGA4 5’ FLANK F	K/O	ATGGTTGATAAACGGTTTGTAT
PGA4 5’ FLANK R	K/O	cacggcgcgcctagcagcggCATAACAAAATCACGAAACAAG
PGA4 3’ FLANK F	K/O	gtcagcggccgcatccctgcGATTCCGTACATCATCTCTTCT
PGA4 3’ FLANK R	K/O	AAATTGAATGATTTGGATAAGG
PGA4 His NESTED F	K/O	TGATTGACAAGCAACTAACTTC
PGA4 His NESTED R	K/O	AAGCTGATGAGTTTAAGGCTAC
PGA4 Leu NESTED F	K/O	GAAATTTTGTTATCCGATTTGT
PGA4 Leu NESTED R	K/O	TTGGTGCTGGTTATTTACTACA
PGA4 INTERNAL F	K/O	TTTGCTTCTATTGTTGAATTTG
PGA4 INTERNAL R	K/O	GAAGAAGTAGAGTTGGCAGAAG
PGA4 UPSTREAM CHECK	K/O	AAAATGTATCTGTGATGCCATA
PGA4 DOWNSTREAM CHECK	K/O	GACTTTACAAAAGGGGGACTAT
PGI1 5’ FLANK F	K/O	aggaccaatgctctactttt
PGI1 5’ FLANK R	K/O	cacggcgcgcctagcagcgg aggtggtgtggttaaatgttat
PGI1 3’ FLANK F	K/O	gtcagcggccgcatccctgc actatccgtcaagttgtagttt
PGI1 3’ FLANK R	K/O	ttggggtctctataaatgcaat
PGI1 NESTED F	K/O	ctaaaggtttgaattcacgtga
PGI1 NESTED R	K/O	tcttcattctcggttgtatcat
PGI1 INTERNAL F	K/O	ttctaacattgacggtactcat
PGI1 INTERNAL R	K/O	accttcagtgaaagtaagatgt
PGI1 UPSTREAM CHECK	K/O	atcggagcattttaactgaa
PGI1 DOWNSTREAM CHECK	K/O	caaacaatctcgaagggtat
PMA1 5’ FLANK F	K/O	aatccaaccaaccaaaacaaaa
PMA1 5’ FLANK R	K/O	cacggcgcgcctagcagcgg gatagattcagttggggtgag
PMA1 3’ FLANK F	K/O	gtcagcggccgcatccctgc cccttaaaccttctttcaacag
PMA1 3’ FLANK R	K/O	gctacatatacattaaccgcag
PMA1 NESTED F	K/O	tgtcgtccagatagattttcat
PMA1 NESTED R	K/O	ctacccaatgtaaaatctcagc
PMA1 INTERNAL F	K/O	aaccgttagaattgttccaatc
PMA1 INTERNAL R	K/O	attgtaagatttcaacggcatt
PMA1 UPSTREAM CHECK	K/O	acactaacagacacaaaact
PMA1 DOWNSTREAM CHECK	K/O	actacacactatcaacagct
PMM1 5’ FLANK F	K/O	atgttgaattatgtgactgcag
PMM1 5’ FLANK R	K/O	cacggcgcgcctagcagcgg gaaggaaagaaagatacaacgg
PMM1 3’ FLANK F	K/O	gtcagcggccgcatccctgc agagagatagagtatgtgtgtg
PMM1 3’ FLANK R	K/O	gacatcaaagataaaatccccg
PMM1 NESTED F	K/O	agggagatttgaaatctggatt
PMM1 NESTED R	K/O	aagaaatactattcctcgtgct
PMM1 INTERNAL F	K/O	tgcaaacaaacaagatccaaaa
PMM1 INTERNAL R	K/O	caaaatgttcatcttcaacgtg
PMM1 UPSTREAM CHECK	K/O	ggaggagtagagaaagtgat
PMM1 DOWNSTREAM CHECK	K/O	ggtgataattcttgtggaca
PO5’ FLANK R 5’ FLANK F	K/O	agctgaattaaacactgttgac
PO5’ FLANK R 5’ FLANK R	K/O	cacggcgcgcctagcagcgg gattaagaaagaaaggaagaagt
PO5’ FLANK R 3’ FLANK F	K/O	gtcagcggccgcatccctgc acaaaatgatttcaggtcaatga
PO5’ FLANK R 3’ FLANK R	K/O	ccaccaccactactattgttat
PO5’ FLANK R NESTED F	K/O	gtgatatgaaatacaatggtgc
PO5’ FLANK R NESTED R	K/O	ctcgtaatgggaattttaattgt
PO5’ FLANK R INTERNAL F	K/O	tccagctgcttattctgattta
PO5’ FLANK R INTERNAL R	K/O	tgaatgaagtgttatccaaagc
PO5’ FLANK R UPSTREAM CHECK	K/O	ggacatcccctaaattcttt
PO5’ FLANK R DOWNSTREAM CHECK	K/O	aaaatcaaaagtggcccc
C2 PO5’ FLANK R F	Complement	ccgctgctaggcgcgccgtg ctgttgacaaattaactccattg
C2 PO5’ FLANK R R	Complement	gcagggatgcggccgctgac gatacttttgaggatggatgga
C2 PO5’ FLANK R NESTED F	Complement	CAAGCAATTAATGAAAGAGTTGA
C2 PO5’ FLANK R NESTED R	Complement	ggggatcgtttaaacTCG
PO5’ FLANK R UPSTREAM CHECK F	Complement	taccctgtattccattgtatcg
PO5’ FLANK R UPSTREAM CHECK R	Complement	ttctcactataccgaggcaa
PO5’ FLANK R DOWNSTREAM CHECK F	Complement	gctttggataacacttcattca
PO5’ FLANK R DOWNSTREAM CHECK R	Complement	gtttaaacTCGAAAACGATGTT
PRA1 5’ FLANK F	K/O	TCCATCCATACAGAAAGTATCA
PRA1 5’ FLANK R	K/O	cacggcgcgcctagcagcgg AATGATTAACCAAACAAAGGTC
PRA1 3’ FLANK F	K/O	gtcagcggccgcatccctgc ATTTTTAAGGTGTTTCATGGAC
PRA1 3’ FLANK R	K/O	TTGAGAATATCCAAACACTTGA
PRA1 NESTED F	K/O	ATATTGGACCGAATTATGAAAG
PRA1 NESTED R	K/O	TATCAAACCAAACGTCAATCTA
PRA1 INTERNAL F	K/O	AATCAATTATCTACTGGGTTGC
PRA1 INTERNAL R	K/O	CATCCAAAGCATAATAAATCAA
PRA1 UPSTREAM CHECK	K/O	ATAGCTTGTAGGAAGGTTGTTT
PRA1 DOWNSTREAM CHECK	K/O	TGGAATACTAGAAGAAGGGTTT
C2 PRA1 F	Complement	ccgctgctaggcgcgccgtg ttagagagctaccaccaaaa
C2 PRA1 R	Complement	gcagggatgcggccgctgac agtcaaagatagtaatgggca
C2 PRA1 NESTED F	Complement	CAAGCAATTAATGAAAGAGTTGA
C2 PRA1 NESTED R	Complement	ggggatcgtttaaacTCG
PRA1 UPSTREAM CHECK F	Complement	tgtattccattgtatcgcct
PRA1 UPSTREAM CHECK R	Complement	acgagatattgttgcctctt
PRA1 DOWNSTREAM CHECK F	Complement	ggtgtttcatggacatcttt
PRA1 DOWNSTREAM CHECK R	Complement	AGCTGTTTCTATCACGGTTT
PRE4 5’ FLANK F	K/O	atgattattccttctaccccag
PRE4 5’ FLANK R	K/O	cacggcgcgcctagcagcgg tgagtgaattgatggatgattc
PRE4 3’ FLANK F	K/O	gtcagcggccgcatccctgc cttgctgtcgatatcttttgtt
PRE4 3’ FLANK R	K/O	tatcgaacaataaacaagctcg
PRE4 NESTED F	K/O	cccctgtttctgaattataacg
PRE4 NESTED R	K/O	ttctggagaatatcgacgattt
PRE4 INTERNAL F	K/O	tacctcagtgattgcttctaaa
PRE4 INTERNAL R	K/O	gttgtgaactaccatatcctct
PRE4 UPSTREAM CHECK	K/O	ttggtttcattgagacacat
PRE4 DOWNSTREAM CHECK	K/O	gtactgttgtggttccaata
RAX2 5’ FLANK F	K/O	gcgatatcaaacacacaagatt
RAX2 5’ FLANK R	K/O	cacggcgcgcctagcagcgg aggaatataaacgaatgactga
RAX2 3’ FLANK F	K/O	gtcagcggccgcatccctgc tgttttggaaaattggacagaa
RAX2 3’ FLANK R	K/O	ttcaaaaccgataccaaatcag
RAX2 NESTED F	K/O	ttgaatgtatgttcctagtcct
RAX2 NESTED R	K/O	atttcgcattattcccatatgg
RAX2 INTERNAL F	K/O	caattccggtagtttcaaatca
RAX2 INTERNAL R	K/O	gatgacactgattgattgttgt
RAX2 UPSTREAM CHECK	K/O	aataatatggcacgtcatgg
RAX2 DOWNSTREAM CHECK	K/O	atggttcaaatctaatgggg
C2 RAX2 F	Complement	ccgctgctaggcgcgccgtg atcaatgtgctagccttatact
C2 RAX2 R	Complement	gcagggatgcggccgctgac tcaatagcaatttgtatgtgtgt
C2 RAX2 NESTED F	Complement	AGCAATTAATGAAAGAGTTGACT
C2 RAX2 NESTED R	Complement	gtttaaacTCGAAAACGATGTT
RAX2 UPSTREAM CHECK F	Complement	gtattccattgtatcgcctttg
RAX2 UPSTREAM CHECK R	Complement	tcttttctttcctggttttgtt
RAX2 DOWNSTREAM CHECK F	Complement	tgttttggaaaattggacagaa
RAX2 DOWNSTREAM CHECK R	Complement	ATATACGAGAGCCAAGTCAATC
RBT1 5’ FLANK F	K/O	acatttagaaccacttttgcaa
RBT1 5’ FLANK R	K/O	cacggcgcgcctagcagcgg acaagttcaaaatccggtaaat
RBT1 3’ FLANK F	K/O	gtcagcggccgcatccctgc tcgtattttcttcttattctgct
RBT1 3’ FLANK R	K/O	ccatgctacttaatcctgacta
RBT1 NESTED F	K/O	cttcttgtaccgtttcttgttg
RBT1 NESTED R	K/O	aaatacatttccacatacccac
RBT1 INTERNAL F	K/O	tgacggttcttatggtattgat
RBT1 INTERNAL R	K/O	cagtagtagtttgagcagtagt
RBT1 UPSTREAM CHECK	K/O	cagtctccacctttaacaaa
RBT1 DOWNSTREAM CHECK	K/O	cataatgtacctcggatgtc
SAP4 5’ FLANK F	K/O	gttcaactaccatcctagcata
SAP4 5’ FLANK R	K/O	cacggcgcgcctagcagcgg aatgaatgaatggttggttgtt
SAP4 3’ FLANK F	K/O	gtcagcggccgcatccctgc caaaattggttgtttgcatctt
SAP4 3’ FLANK R	K/O	gccatcttctttattttccgta
SAP4 NESTED F	K/O	cgatgcaataatggttgtgata
SAP4 NESTED R	K/O	aattaaatcacctcagcacttg
SAP4 INTERNAL F	K/O	tgttgcagttaaattggacaat
SAP4 INTERNAL R	K/O	gacaatgtaagctgatctcatg
SAP4 UPSTREAM CHECK	K/O	tacaatagacaaaacccc
SAP4 DOWNSTREAM CHECK	K/O	tcaaattcctcttcaatccc
SAP5 5’ FLANK F	K/O	AAGGGACTTCAACTTCTGAATA
SAP5 5’ FLANK R	K/O	cacggcgcgcctagcagcgg GGTTGAGCTTAACTTTGGATTA
SAP5 3’ FLANK F	K/O	gtcagcggccgcatccctgc TTTTTGTCTCTATTGGGTTTTT
SAP5 3’ FLANK R	K/O	CTTAGAAATGGTAGTGATGGTG
SAP5 NESTED F	K/O	GGAGCAATAACGACTTAAGAAC
SAP5 NESTED R	K/O	GATGTTGAACAAATTGCATTAC
SAP5 INTERNAL F	K/O	GTTACTTTGCACAATGAAGCTA
SAP5 INTERNAL R	K/O	TGATCTTAAAAAGTTGTCACCA
SAP5 UPSTREAM CHECK	K/O	TCAAAGCTAGAAGATAAGATTCC
SAP5 DOWNSTREAM CHECK	K/O	AAGGTATTTGTCGTAGAGTCGT
C2 SAP5 F	Complement	ccgctgctaggcgcgccgtg agctagaagataagattcctaaa
C2 SAP5 R	Complement	gcagggatgcggccgctgac cgtagagtcgtggcattt
C2 SAP5 NESTED F	Complement	AGCAATTAATGAAAGAGTTGACT
C2 SAP5 NESTED R	Complement	aacTCGAAAACGATGTTTGC
SAP5 UPSTREAM CHECK F	Complement	gctattggtggtactgctaa
SAP5 UPSTREAM CHECK R	Complement	gcagcatcaaattaagagca
SAP5 DOWNSTREAM CHECK F	Complement	gtttgaattgctagtggacg
SAP5 DOWNSTREAM CHECK R	Complement	AGCTGTTTCTATCACGGTTT
SAP6 5’ FLANK F	K/O	TACAAAAACCCCTTAACTTTTT
SAP6 5’ FLANK R	K/O	cacggcgcgcctagcagcggATGAATGATTGATTGATTGTTG
SAP6 3’ FLANK F	K/O	gtcagcggccgcatccctgcCCATTTATGAATCAAAGGAAGT
SAP6 3’ FLANK R	K/O	ACAAATAATTGGTTTACACACG
SAP6 NESTED F	K/O	CATTGAAACATTATCAAATTGC
SAP6 NESTED R	K/O	CTCGAACGAAATAGAGATTACC
SAP6 INTERNAL F	K/O	TCGATGATACTGGTAGAAATGA
SAP6 INTERNAL R	K/O	AGATCTTGAGGTTTTTATCGAA
SAP6 UPSTREAM CHECK	K/O	GGTTTCAACAGAATGGGTAA
SAP6 DOWNSTREAM CHECK	K/O	AGTTGAAATGAACCTCATGC
SOD5 5’ FLANK F	K/O	gtctaccagaagttccaagaat
SOD5 5’ FLANK R	K/O	cacggcgcgcctagcagcgg cacaacctattcttcctcctaa
SOD5 3’ FLANK F	K/O	gtcagcggccgcatccctgc tacaagattactctgtggctac
SOD5 3’ FLANK R	K/O	atcggttatgttaacggttaga
SOD5 NESTED F	K/O	aagatgccaacgttacatattt
SOD5 NESTED R	K/O	gattaaattggtaaggcggaag
SOD5 INTERNAL F	K/O	gcagtccatcattaattgctaa
SOD5 INTERNAL R	K/O	agaagccatactagaagaagtg
SOD5 UPSTREAM CHECK	K/O	ctgaaaacaaaacagctcg
SOD5 DOWNSTREAM CHECK	K/O	taaggtacgtgaaatctgtg
TAL1 5’ FLANK F	K/O	tccgtcattgtacataaaagga
TAL1 5’ FLANK R	K/O	cacggcgcgcctagcagcgg gggaaaattgatggtggtttta
TAL1 3’ FLANK F	K/O	gtcagcggccgcatccctgc aagtatgactagtgtgtttcca
TAL1 3’ FLANK R	K/O	tacccttatcgtacatagttgc
TAL1 NESTED F	K/O	tgttcaataaataccaagtgcc
TAL1 NESTED R	K/O	atttccgattatttgttgggtc
TAL1 INTERNAL F	K/O	gaattcgaacaaattgccaaat
TAL1 INTERNAL R	K/O	ttaccgaattgtctgatacctt
TAL1 UPSTREAM CHECK	K/O	cttactcattcaatggctga
TAL1 DOWNSTREAM CHECK	K/O	tagtttctatttcagtggcc
TOS1 5’ FLANK F	K/O	tagagagagttacttaccaggt
TOS1 5’ FLANK R	K/O	cacggcgcgcctagcagcgg ttttgctgttgtgtatacgtg
TOS1 3’ FLANK F	K/O	gtcagcggccgcatccctgc ttttacaatttcaaacgttggc
TOS1 3’ FLANK R	K/O	tatgaaagaaggttccaaaggt
TOS1 NESTED F	K/O	accaattgtctagttttgtgat
TOS1 NESTED R	K/O	caagcaaccacttaagtacaat
TOS1 INTERNAL F	K/O	cattattggctgggttatcatc
TOS1 INTERNAL R	K/O	cggaactactaccacatttaga
TOS1 UPSTREAM CHECK	K/O	tcctcaacaacaagaaaact
TOS1 DOWNSTREAM CHECK	K/O	ggttcagttattggtttaggt
C2 TOS1 F	Complement	ccgctgctaggcgcgccgtg agccttgttgcaattcctc
C2 TOS1 R	Complement	gcagggatgcggccgctgac tggatcaatagagaagttcgtt
C2 TOS1 NESTED F	Complement	ACTATGTCATTCAAGCAATT
C2 TOS1 NESTED R	Complement	ggggatcgtttaaacTCG
TOS1 UPSTREAM CHECK F	Complement	gtattccattgtatcgcctttg
TOS1 UPSTREAM CHECK R	Complement	tttcatgccaagtttgagaaaa
TOS1 DOWNSTREAM CHECK F	Complement	gatgaagaaactgttaacgctt
TOS1 DOWNSTREAM CHECK R	Complement	CAACGAATTTGGAAACGAGC
TPI1 5’ FLANK F	K/O	ctggtctcgagttttcattatg
TPI1 5’ FLANK R	K/O	cacggcgcgcctagcagcgg agaaagaaggggagaaaagaaa
TPI1 3’ FLANK F	K/O	gtcagcggccgcatccctgc agcatgttgttgtgaatttgta
TPI1 3’ FLANK R	K/O	gagaaatttgcagaaagactca
TPI1 NESTED F	K/O	atgtctgttagatgatgacgaa
TPI1 NESTED R	K/O	cccagacaactactttcatcta
TPI1 INTERNAL F	K/O	aatcacttcaatcatcgacaac
TPI1 INTERNAL R	K/O	ttgctttgtctttgaaatcctt
TPI1 UPSTREAM CHECK	K/O	accatttgaaaacaaggttg
TPI1 DOWNSTREAM CHECK	K/O	ttttaacccggaatgtactg
TRX1 5’ FLANK F	K/O	gacaagaagctgaaattgagg
TRX1 5’ FLANK R	K/O	cacggcgcgcctagcagcgg agtgttaaagggttgaatagaa
TRX1 3’ FLANK F	K/O	gtcagcggccgcatccctgc tgtattattgatgatgatgggtg
TRX1 3’ FLANK R	K/O	acaatcgattttggccaatatt
TRX1 NESTED F	K/O	accactgtttgattattcgaag
TRX1 NESTED R	K/O	atgatcaattgacaactttggt
TRX1 INTERNAL F	K/O	ttttcaaagatggttcacgttg
TRX1 INTERNAL R	K/O	ttaagcaagagaagccaaag
TRX1 UPSTREAM CHECK	K/O	aatgctttgattgtagtgct
TRX1 DOWNSTREAM CHECK	K/O	acaaagataacagtgacaatg
C2 TRX1 F	Complement	ccgctgctaggcgcgccgtg ctttgattgtagtgctgcag
C2 TRX1 R	Complement	gcagggatgcggccgctgac tgggaaatgggtaagaatca
C2 TRX1 NESTED F	Complement	AGCAATTAATGAAAGAGTTGACT
C2 TRX1 NESTED R	Complement	GACGAGTCAGCTGTTTCTAT
TRX1 UPSTREAM CHECK F	Complement	gctattggtggtactgctaa
TRX1 UPSTREAM CHECK R	Complement	tcgcctctttctcaatttca
TRX1 DOWNSTREAM CHECK F	Complement	acccagctgctattaaacaa
TRX1 DOWNSTREAM CHECK R	Complement	GCAGTAGTGAGGATGAAGAG
or5’ flank F9.7310 5’ FLANK F	K/O	gcagcaagtttcaacattattc
or5’ flank F9.7310 5’ FLANK R	K/O	cacggcgcgcctagcagcgg ggaagaagaagaagaagaaatgt
or5’ flank F9.7310 3’ FLANK F	K/O	gtcagcggccgcatccctgc cttgtttctgtgttaggaagtc
or5’ flank F9.7310 3’ FLANK R	K/O	gtctaataccatgttcctgtga
or5’ flank F9.7310 NESTED F	K/O	attcttttcgtgttgtagaacc
or5’ flank F9.7310 NESTED R	K/O	cgcgtttaagatggattgttat
or5’ flank F9.7310 INTERNAL F	K/O	ggttgaaatcttatggcattga
or5’ flank F9.7310 INTERNAL R	K/O	tctttgtaaattcttccttcgc
or5’ flank F9.7310 UPSTREAM CHECK	K/O	ttccaatgcagtcttttgta
or5’ flank F9.7310 DOWNSTREAM CHECK	K/O	ccaactatacaatggcgtta
UBA1 5’ FLANK F	K/O	ccttaaccatttaccattcacc
UBA1 5’ FLANK R	K/O	cacggcgcgcctagcagcgg aaattattcacggagcaaacaa
UBA1 3’ FLANK F	K/O	gtcagcggccgcatccctgc ttgctatctcttggcgaatatt
UBA1 3’ FLANK R	K/O	tcataccctaataagttgcatta
UBA1 NESTED F	K/O	tggtatgctctacaactgttta
UBA1 NESTED R	K/O	gacaatcaggttcaggtaaatc
UBA1 INTERNAL F	K/O	ttttatggtggattaattgccc
UBA1 INTERNAL R	K/O	aaaagtgtaaggacgattgttc
UBA1 UPSTREAM CHECK	K/O	gaaaagaaccaagaactaatca
UBA1 DOWNSTREAM CHECK	K/O	tggatgtaaagaaattcacaac
UBI1 5’ FLANK F	K/O	tgggtttggtcttatagagttt
UBI1 5’ FLANK R	K/O	cacggcgcgcctagcagcgg aagtagatacatgtcaaagcct
UBI1 3’ FLANK F	K/O	gtcagcggccgcatccctgc aaacgagtgtagaattttggtg
UBI1 3’ FLANK R	K/O	ctgaatcacatttatcccttcg
UBI1 NESTED F	K/O	tggagctaagcatgatactatc
UBI1 NESTED R	K/O	atatcgtcctcatcttcagaag
UBI1 INTERNAL F	K/O	cgccaccaatatagttttcaaa
UBI1 INTERNAL R	K/O	tggacattctcttctcaatctt
UBI1 UPSTREAM CHECK	K/O	gtttaaaggttttgtcgcat
UBI1 DOWNSTREAM CHECK	K/O	ggcaatctggttcatcatat
YCP4 5’ FLANK F	K/O	agagtaaatacaggccagaaaa
YCP4 5’ FLANK R	K/O	cacggcgcgcctagcagcgg aaaagtgtgtatgtgtgtttgt
YCP4 3’ FLANK F	K/O	gtcagcggccgcatccctgc tatcacaattgtaatggaggga
YCP4 3’ FLANK R	K/O	taatggttgaactggagagc
YCP4 NESTED F	K/O	gatcagaaagtaggcacagtt
YCP4 NESTED R	K/O	ccgatccaagttatctcatcta
YCP4 INTERNAL F	K/O	ctacggtcacattactcaattg
YCP4 INTERNAL R	K/O	ttctttggtggattctttagga
YCP4 UPSTREAM CHECK	K/O	ccaaaagaacaccggaatta
YCP4 DOWNSTREAM CHECK	K/O	gttttcaaaacttggggtg
C2 YCP4 F	Complement	ccgctgctaggcgcgccgtg aaagaaagagtaaatacaggcc
C2 YCP4 R	Complement	gcagggatgcggccgctgac ttctgataagaaagcaggttc
C2 YCP4 NESTED F	Complement	CAAGCAATTAATGAAAGAGTTGA
C2 YCP4 NESTED R	Complement	ggggatcgtttaaacTCG
YCP4 UPSTREAM CHECK F	Complement	aagataccctgtattccattgt
YCP4 UPSTREAM CHECK R	Complement	tcgtcgactttaagaatttgtt
YCP4 DOWNSTREAM CHECK F	Complement	ccggtactagtgctgcta
YCP4 DOWNSTREAM CHECK R	Complement	ACCACCACGACCACTAAAA
YOS9 5’ FLANK F	K/O	ggcagggagaaatctaaatcta
YOS9 5’ FLANK R	K/O	cacggcgcgcctagcagcgg agaaagagagaagtagtttggg
YOS9 3’ FLANK F	K/O	gtcagcggccgcatccctgc taaataagtcgtggaaattggc
YOS9 3’ FLANK R	K/O	tgtaaaatcgaggcaatagtaa
YOS9 NESTED F	K/O	tccaaaagctcttgattcaatc
YOS9 NESTED R	K/O	ctgctgctaaattgaattcatc
YOS9 INTERNAL F	K/O	atttgctgacttaacatcacac
YOS9 INTERNAL R	K/O	ggttagtccttttaaattccgg
YOS9 UPSTREAM CHECK	K/O	aaattgggttgctgtaaaga
YOS9 DOWNSTREAM CHECK	K/O	ggatacgtcaaaactttagt
C2 YOS9 F	Complement	ccgctgctaggcgcgccgtg gtttgggttgtgtgattgaa
C2 YOS9 R	Complement	gcagggatgcggccgctgac aataggctgatgagtaggtt
C2 YOS9 NESTED F	Complement	AGCAATTAATGAAAGAGTTGACT
C2 YOS9 NESTED R	Complement	aacTCGAAAACGATGTTTGC
YOS9 UPSTREAM CHECK F	Complement	gctattggtggtactgctaa
YOS9 UPSTREAM CHECK R	Complement	gacattctaactcgggaagg
YOS9 DOWNSTREAM CHECK F	Complement	agaaggtgtctcagaaatactc
YOS9 DOWNSTREAM CHECK R	Complement	AAAACCCCAACAAATCACAC
ZRT2 5’ FLANK F	K/O	TTTGTTTTTCACTGTTTTTCTG
ZRT2 5’ FLANK R	K/O	cacggcgcgcctagcagcggTAATGAAAGCCAACTATGATGA
ZRT2 3’ FLANK F	K/O	gtcagcggccgcatccctgcCAATTTAGTGTATATGGCTTGC
ZRT2 3’ FLANK R	K/O	TTGTGTCTATAAAGCAAGAAGG
ZRT2 NESTED F	K/O	TATACTTGACGATTTTTGGTGA
ZRT2 NESTED R	K/O	ATTGAAGAAACAGTTTGGATTC
ZRT2 INTERNAL F	K/O	ATAATGGGAATATTGGAACAAG
ZRT2 INTERNAL R	K/O	CCATTGGTAATTAAAGCTCTTC
ZRT2 UPSTREAM CHECK	K/O	AATTTTACATTTGGGCACAG
ZRT2 DOWNSTREAM CHECK	K/O	TTGGGATAGATACGTCAACC
C2 ZRT2 F	Complement	ccgctgctaggcgcgccgtg tgtgaactccgatattgtgtaa
C2 ZRT2 R	Complement	gcagggatgcggccgctgac actgtgcatattttgtgatttct
C2 ZRT2 NESTED F	Complement	AGCAATTAATGAAAGAGTTGACT
C2 ZRT2 NESTED R	Complement	gtttaaacTCGAAAACGATGTT
ZRT2 UPSTREAM CHECK F	Complement	taccctgtattccattgtatcg
ZRT2 UPSTREAM CHECK R	Complement	catacgtacttaagtccaagga
ZRT2 DOWNSTREAM CHECK F	Complement	gacacagatatactccatggat
ZRT2 DOWNSTREAM CHECK R	Complement	CAGTAGTGAGGATGAAGAGTTT
1K/O – knockout; Compl – complement
