# Supplementary material for: Coordination of fungal biofilm development by extracellular vesicle cargo
Source: Nat Commun. 2021 Oct 29;12:6235. doi: 10.1038/s41467-021-26525-z (PMC8556236; doi:10.1038/s41467-021-26525-z)
Supplement: Supplementary file 12 — Source Data [file 41467_2021_26525_MOESM12_ESM.xlsx]

## Sheet: Source data
Fig 2b (total matrix carbohydrates)
Strain	Biological replicates
AMS1 -/-	63.7003	17.1174	26.598	82.7653
CRH11 -/-	8.5191	87.1335	23.3318
ECM33 -/-	41.8214	18.0279	71.8124	62.2375	20.1592	57.9197
ERV25 -/-	45.2222	5.6339	84.9955	20.2029	31.6915	36.5534
GSC1 -/-	41.8239	44.0655	46.9271
MIR1 -/-	35.0275	70.9217	21.0575
PET9 -/-	14.4457	25.8787	14.1628	72.1657
PHR1 -/-	7.6048	80.0972	30.0284
POR1 -/-	28.5295	70.2327	31.3746	19.5004	50.9529
PRA1 -/-	39.2609	62.9721	86.496	10.8134	40.2047
RAX2 -/-	58.1415	43.1972	8.1974	19.9084	5.5337
SAP5 -/-	49.8462	16.4181	53.085	13.7776
SUN41 -/-	40.6828	13.6693	22.7727	9.5994	45.9558
TOS1 -/-	73.285	67.9498	43.4984	12.1025	11.9325	28.4648
XOG1 -/-	38.4042	11.1644	22.8952
YCP4 -/-	16.9344	18.33	39.7057
ZRT2 -/-	8.6326	8.7867	55.7962
Fig 2c (fluconazole suceptibility)
Strain	Biological replicates
AMS1 -/-	37.805	38	50
AMS1 -/-,+	11.7053	19.9881	10.5613	18.2192
CRH11 -/-	47.6188	38.7776	40.9254
CRH11 -/-,+	12.4624	14.3002	19.3371
ECM33 -/-	30.057	63	35
ECM33 -/-,+	3.0866	26.291	9.9019
ERV25 -/-	47.5108	38.9513	43.23
ERV25 -/-,+	17.3469	26.8367	11.7053
GSC1 -/-	43.1704	31.1893	50.5253
GSC1 -/-,+	6.735	20.9581	16.0209
MIR1 -/-	86.6791	55.009	82.7129	81.6132	60.6798	74.4505
MIR1 -/-,+	28.0837	30.8769	24.2049
PET9 -/-	72.5241	72.0532	59.4576	64.1736	74.1065	83.8612
PET9 -/-,+	44.0049	22.8278	34.1234
PHR1 -/-	40.5741	59.8381	40.1646	39.1691	37.0963
PHR1 -/-,+	20.7996	10.5613	18.2192
POR1 -/-	74.0792	47.0801	70.9782	80.1789	52.5591	72.8977
POR1 -/-,+	11.7027	28.5066	34.2189
PRA1 -/-	78.7573	75.2335	63.9636	46.142	57.0174
PRA1 -/-,+	19.0533	10.5613	18.2192
RAX2 -/-	55.1972	55	55
RAX2 -/-,+	12.019	19.8623	6.7348
SAP5 -/-	39.2959	39.4962	44.8505
SAP5 -/-,+	12.9143	27.1077	1.6645	6.3965
SUN41 -/-	36.963	45.8037	36.5533
SUN41 -/-,+	11.7053	19.9881	10.5613	18.2192
TOS1 -/-	44.0675	27.2703	56	30	45	56	37.1707
TOS1 -/-,+	17.3325	32.2576	40.9879
XOG1 -/-	83	29.2317	49	48.757	43.3527
XOG1 -/-,+	11.7053	19.9881	10.5613	18.2192
YCP4 -/-	34.8099	39.6382	43.3824	47
YCP4 -/-,+	8.8696	6.6278	29.2581
ZRT2 -/-	47	12	30	86
ZRT2 -/-,+	12.6222	9.7891	24.571
Fig 2d (in vivo catheter infection)
Strain	Biological replicates
WT	4.61	4.69	4.64
WT + fluconazole	4.49	4.41	4.36
ECM33 -/-	4.02	4.04	4.04
ECM33 -/- + fluconazole	2.3	2.47	2.47
ERV25 -/-	4.61	4.56	4.73
ERV25 -/- + fluconazole	2	2	2
PRA1 -/-	4.3	4	4.3
PRA1 -/- + fluconazole	2	2	2
ZRT2 -/-	4.46	4.35	4.5
ZRT2 -/- + fluconazole	2	2	2
Fig 2e (in vivo fluconazole susceptibility)
Strain	Biological replicates
AMS1 -/-	50.6049	52.4009	50.5081
AMS1 -/- + EV	39.5762	46.4525	39.0686
AMS1 -/- + D EV	54.6963	47.471	50.7461
ECM33 -/-	57.8061	62.7422	56.4739
ECM33 -/- + EV	48.2067	48.1449	29.2695
PRA1 -/-	60.7911	50.379	52.9032
PRA1 -/- + EV	35.1957	41.8934	45.7219
RAX2 -/-	59.2021	63.9468	63.8427
RAX2 -/- + EV	50.8304	46.3917	45.0076
Fig 3a (biofilm adhesion)
Strain	Biological replicates
CHT3 -/-	249.423	294.643	297.375	243.204	424.55	314.312	222	219.149	269.748	337.546	458.523
CHT3 -/-,+	183.172	117.48	197.689	208.55	230.966	263.563
CRH11 -/-	153.201	145.096	137.368	180.191	144.66	122.387	122.517
CRH11 -/-,+	96.6887	85.6703	119.474	113.985	100.188	122.19
ECM33 -/-	127.594	172.982	200	164.078	172.297	167.472	180.894	189.474	143.295	144.361	126.225	163
ECM33 -/-,+	127.594	122.034	155.172	90.7895	130.259
ENG1 -/-	155.684	142.695	253.222	176.214	182.207	163.569	177.293	130.882	150.558	148
ENG1 -/-,+	144.105	109.959	149.58	137.175	166.193	118.624
MET6 -/-	99.6132	79.2	95.0725	82.623	56	78.8104	62.4113	79.1667	79.402
MET6 -/-,+	91.4498	120.035	138.384	83.0357	101.661
MGP1 -/-	169.424	130.492	199.329	150.014	133.829
MGP1 -/-,+	89.9804	108.148	142.007	97.1591	117.409
MIR1 -/-	69.028	36.8506	68.2578	86.4078	32.6577	34.3866	39.8204	52.6718	79.771	64.878	39.8082	37.9157	61.8217	46.9231
MIR1 -/-,+	58.2114	102.398	114.634	76.1628	87.9487
MNT1 -/-	253	159.4	226.7	150	318.321	188.633	133.604	194.033	257.282	190.991	165.056	221
MNT1 -/-,+	87.4275	56.2577	69.1489	139.394	98.8095	151.827
MP65 -/-	168.863	205.519	191.408	180.583	259.91	181.041	200.422	222.269	165.657	147.024	244.518
MP65 -/-,+	109.664	113.393	156.478
PET9 -/-	77.43	43.6688	54.8926	84.9515	43.9189	41.6357	88.2096	39.5994	34.2105	27.5862	6.9549	35.1585
PET9 -/-,+	106.55	101.079	115.79	120.498	66.5414	139.481
POR1 -/-	81.3839	64.7727	76.611	114.563	56.5315	65.0558	73	30	26.8293	34.6639	19.0323	31.2668	20.9738
POR1 -/-,+	56.9106	81.9328	102.581	100.269	129.214
SAP5 -/-	123.15	141.262	127.703	109.294	184.81	200.24	151.55	165.128
SAP5 -/-,+	88.6076	93.6585	156.115	139.69	96.7054	91.7949
SUN41 -/-	361.29	301.348	389.888	343.82	246.615	183.148
SUN41	125.806	157.952	185.393	135.206
TOS1 -/-	200.883	162.933	158.604	210.74	178.641	161.487	146.84	136.135	152.903
TOS1 -/-,+	87.7033	95.5882	107.419	143.396	150.187
TRX2 -/-	198.353	147.89	208.592	148.544	168.469	129.182	134.397	147.138	257.44	349.502
TRX2 -/-,+	115.667	85.0062	80.4965	111.448	95.2381	120.598
Fig 3b (biofilm adhesion EV addbacks)
Strain	Biological replicates
CHT3 -/-	300.172	301.541	306.598
CHT3 -/- + EVs	252.83	253.088	260.211
POR1 -/-	25.7972	26.6311	24.5628
POR1-/- + EVs	36.5671	48.7431	46.5482
SUN41 -/-	307.087	304.887	301.079
SUN41 -/- + EVs	237.332	250.365	242.949
SUN41 -/- + D EVs	304.375	292.543	301.728
Fig 3c (biofilm dispersion)
Strain	Biological replicates
AMS1 -/-	157.823	144.853	198.518	184.286	157.823
AMS1 -/-,+	133.823	79.9145	41.2903
CHT3 -/-	149.724	154.455	157.37	221.596	192.462	191.444	187.591
CHT3 -/-,+	122.613	125.134	112.409	147.059
CRH11 -/-	137.624	198.639	125.806	113.145	110.294	117.778
CRH11 -/-,+	101.282	54.6237	132.593	96.4286
CSH1 -/-	161.039	146	153.519
CSH1 -/-,+	88.43	96.74	103.519
ECM33 -/-	125.2	153.7	178.5	157.1
ECM33 -/-,+	76.5	49.68	152.14
ENG1 -/-	129.834	164.706	158.416	196.825	124.194
ENG1 -/-,+	119.251	124.817	108.105
MET6 -/-	173.944	243.75	192.258	213.333	211.465	160.811
MET6 -/-,+	166	166.879	147.297
MGP1 -/-	55	59.9731	67.5127
MGP1 -/-,+	122.843	112.418	117.63
MNT1 -/-	149.505	157.823	203.677	144	122.93	143.694	186.5
MNT1 -/-,+	74.3719	111.333	123.567	94.5946
MP65 -/-	228.713	202.268	283.568	207.487	194.268	111.567	131.954
MP65 -/-,+	89.4737	121.925	112.102
PHR1 -/-	242	431.169	148.198	384.783	134.595
PHR1 -/-,+	38.7218	135.135	86.9285
POR1 -/-	62.9834	68.9516	58.216	70.6478	61.4973	63.6364	53.7594
POR1 -/-,+	72.8745	85.0267	112.162	102.762
PRA1 -/-	196.685	174.126	202.268	166.129	187.324	205.901	160.541
PRA1 -/-,+	96.2317	102.126	92.2676
RAX2 -/-	120.995	179.221	154.93	126.733
RAX2 -/-,+	116.537	147.887	89.4608
SUN41 -/-	1761.04	1311.65	796.396	472.522	248
SUN41 -/-,+	293.507	84.5865	121.171	83.7838
TRX2 -/-	189.109	164.626	166.667	171.975
TRX2 -/-,+	90.9548	107.643	72.973
XOG1 -/-	133.702	134.158	129.705	251	117
XOG1 -/-,+	90.9548	117.643	86.2317
Fig 3d (biofilm dispersion EV addbacks)
Strain	Biological replicates
PHR1 -/-	223.642	230.75	223.541
PHR1 -/- + EVs	133.502	118.593	141.76
PHR1 -/- + D EVs	241.415	226.54	218.979
PRA1 -/-	207.66	179.716	194.771
PRA1 -/- + EVs	156.141	174.506	156.279
Fig 3e (in vivo biofilm dispersion)
Strain	Biological replicates
WT	3.3	3.3057	3.3052
ECM33 -/-	4.3048	4.2904	4.2876
MP65 -/-	4.5007	4.3562	4.4546
PRA1 -/-	4.6158	4.251	4.4039
Fig 4a (data for cytoscape network)
Source	Phenotypic target	Interaction
PET9 -/-	adhesion	-
MIR1 -/-	adhesion	-
POR1 -/-	adhesion	-
MET6 -/-	adhesion	-
POR1 -/-	dispersion	-
MGP1 -/-	dispersion	-
MET6 -/-	dispersion	-
CSH1 -/-	dispersion	-
PRA1 -/-	drug susceptibility	0
PHR1 -/-	drug susceptibility	0
XOG1 -/-	drug susceptibility	0
AMS1 -/-	drug susceptibility	0
RAX2 -/-	drug susceptibility	0
ERV25 -/-	drug susceptibility	0
GSC1 -/-	drug susceptibility	0
ZRT2 -/-	drug susceptibility	0
CRH11 -/-	drug susceptibility	0
YCP4 -/-	drug susceptibility	0
ECM33 -/-	drug susceptibility	0
SUN41 -/-	drug susceptibility	0
TOS1 -/-	drug susceptibility	0
SAP5 -/-	drug susceptibility	0
PET9 -/-	drug susceptibility	0
MIR1 -/-	drug susceptibility	0
POR1 -/-	drug susceptibility	0
ECM33 -/-	adhesion	+
SUN41 -/-	adhesion	+
TOS1 -/-	adhesion	+
SAP5 -/-	adhesion	+
MNT1 -/-	adhesion	+
ENG1 -/-	adhesion	+
CHT3 -/-	adhesion	+
TRX2 -/-	adhesion	+
MP65 -/-	adhesion	+
MGP1 -/-	adhesion	+
PRA1 -/-	dispersion	+
PHR1 -/-	dispersion	+
XOG1 -/-	dispersion	+
AMS1 -/-	dispersion	+
RAX2 -/-	dispersion	+
ECM33 -/-	dispersion	+
SUN41 -/-	dispersion	+
MNT1 -/-	dispersion	+
ENG1 -/-	dispersion	+
CHT3 -/-	dispersion	+
TRX2 -/-	dispersion	+
MP65 -/-	dispersion	+
Supplementary Figure 1a (biofilm matrix glucan in Candida EV cargo mutants]
Strain	Biological replicates
AMS1 -/-	129.235	193.361	223.908
CRH11 -/-	161.348	252.865	217.698
ECM33 -/-	209.643	190.404	196.102
ERV25 -/-	66.9397	50.776	72.424
GSC1 -/-	315.91	197.936	179.266
MIR1 -/-	144.981	253.225	180.615
PET9 -/-	267.43	314.303	175.167
PHR1 -/-	46.2399	58.3101	30.6894	67.7612	43.5687
POR1 -/-	37.8855	40.567	47.8688
PRA1 -/-	273.1	194.006	147.943
RAX2 -/-	33.9696	46.6725	52.1563
SAP5 -/-	163.175	311.195	180.816
SUN41 -/-	41.3514	27.7756	46.7198
TOS1 -/-	27.7659	51.0082	87.1386
XOG1 -/-	43.4077	45.1917	40.4279
YCP4 -/-	349.104	149.091	202.279
ZRT2 -/-	162.554	138.241	167.65
Supplementary Figure 1b (biofilm matrix mannan in Candida EV cargo mutants]
Strain	Biological replicates
AMS1 -/-	42.3752	4.5943	94.0124
CRH11 -/-	15.9858	19.8534	207.268	53.1757	198.433	183.374
ECM33 -/-	67.7858	6.8621	55.9042
ERV25 -/-	21.6083	11.4772	30.97	48.2037
GSC1 -/-	29.9167	16.3792	37.3811	57.2348	47.2778
MIR1 -/-	62.6001	29.6574	87.7806
PET9 -/-	53.0216	40.3982	46.6121
PHR1 -/-	71.7499	13.7069	31.9391	29.9227	41.1359
POR1 -/-	76.0876	22.1212	73.4599
PRA1 -/-	81.9351	20.0747	56.4544	37.6156
RAX2 -/-	18.0083	22.6155	39.0389	32.7043	25.4301
SAP5 -/-	38.0228	32.0808	34.2657	69.2512
SUN41 -/-	51.0638	14.6368	49.5204	44.4369	51.4242
TOS1 -/-	17.6927	22.301	57.0377	39.95
XOG1 -/-	25.8393	11.3354	58.8858	46.5439
YCP4 -/-	44.4533	115.739	176.575	70.8959
ZRT2 -/-	49.1708	13.2022	63.0135
Supplementary Figure 2 (normalized EV production by Candida biofilms) [x 1e9 particles/XTT-normalized biofilm]
Strain	Biological replicates
WT	7.3876	9.0704	5.2614	2.5426	6.6881
AMS1 -/-	3.7398	2.6229	2.9819	3.0465	2.2759
CHT3 -/-	4.122	2.6359	2.301	3.4137	2.6884
CRH11 -/-	2.3923	2.6378	4.4059	3.3187	1.7787
CSH1 -/-	2.7806	2.9481	1.8252	2.6915	4.2921
ECM33 -/-	3.1099	3.0239	4.543	2.3683	3.7749
ENG1 -/-	2.0133	1.8072	1.9935	1.605	1.131
ERV25 -/-	31.3449	14.5118	47.5135	28.5689	30.6724
GSC1 -/-	3.0771	2.6347	4.3028	2.523	2.3199
MET6 -/-	17.5421	11.2956	15.8072	13.6673	14.3643
MGP1 -/-	9.4713	4.4767	3.5244	7.75	10.0151
MIR1 -/-	1.608	12.5003	14.3009	17.6056	24.1827
MNT1 -/-	1.5368	9.6584	5.6691	7.6565	4.1268
MP65 -/-	3.2508	4.4066	5.9755	6.8017	5.4804
PET9 -/-	33.9181	50.6965	22.7146	27.7401	27.2977
PHR1 -/-	9.4191	6.4907	5.6141	9.0269	4.5307
POR1 -/-	4.8776	5.675	3.5012	3.774	3.9573
PRA1 -/-	6.0664	8.4277	12.8018	7.7836	15.2685
RAX2 -/-	8.4154	6.5077	7.5401	7.1959	8.8235
SAP5 -/-	7.9065	7.9008	6.396	9.0037	8.2319
SUN41 -/-	54.7624	24.8198	44.5593	34.3417	33.9267
TOS1 -/-	6.8533	7.7311	7.9153	13.2862	10.2252
TRX2 -/-	6.9182	5.5188	7.5602	5.1547	9.4351
XOG1 -/-	7.3569	6.1146	8.5964	8.0908	8.8644
YCP4 -/-	9.3934	7.9247	8.4165	6.9414	10.5281
YOS9 -/-	2.4539	2.7778	3.4252	1.4033	2.0804
ZRT2 -/-	8.673	6.6336	7.1739	7.9896	9.3954
Supplementary Figure 3a (effect of exogenous EVs on dispersion of PHR1-/- biofilms)
	WT EVs					D EVs
EV concentration (particles/well)	Biological replicates					Biological replicates
0	254.38	228.979	218.435	189.591		260.524	225.135	226.523	225.726
60	236.917	266.073	165.531	239.374		224.163	209.522	217.06	215.268
110	266.52	171.431	238.805	206.19		215.657	216.046	231.672	220.286
230	196.786	234.31	265.735	173.975		222.624	233.4	209.368	239.837
460	218.466	258.267	175.259	182.962		225.62	235.45	230.531	218.204
910	204.946	184.952	191.104	251.029		225.685	235.275	265.752	215.771
1820	215.713	187.134	191.844	150.8		235.516	202.807	252.702	237.733
3650	150.577	124.38	177.585	175.725		244.47	231.185	227.333	222.502
7290	146.233	144.19	181.606	151.741		231.668	216.636	217.594	218.416
14590	174.612	145.776	116.246	140.832		229.939	247.268	239.547	219.193
Supplementary Figure 3b (effect of exogenous EVs on adhesion of SUN41-/- biofilms)
	WT EVs					D EVs
EV concentration (particles/well)	Biological replicates					Biological replicates
0	348.465	354.504	342.317	353.486		336.959	344.254	345.778	362.047
60	349.261	344.358	349.765	360.24		345.589	350.596	354.131	346.841
110	351.435	338.63	362.31	348.321		350.878	357.879	339.944	360.15
230	343.538	343.565	331.454	343.115		352.833	354.473	361.194	351.719
460	321.497	331.464	332.016	321.697		356.18	354.075	353.69	353.352
910	330.814	322.1	324.275	320.697		341.851	358.207	355.248	341.852
1820	308.142	326.297	314.093	320.064		352.712	348.951	357.88	350.282
3650	310.636	304.574	312.476	308.692		340.399	334.061	332.773	326.263
7290	304.377	296.796	288.884	284.126		346.422	347.676	321.183	335.755
14590	267.8	274.144	280.552	273.952		346.737	333.258	340.277	344.08
Supplementary Figure 3c (effect of exogenous EVs on fluconazole susceptibility of AMS1-/- biofilms)
	WT EVs					D EVs
EV concentration (particles/well)	Biological replicates					Biological replicates
0	48.5623	43.0161	37.8767	42.5538		45.0624	39.3514	49.2719	47.5471
230	40.8738	45.6578	36.1298	47.9998		46.2291	51.569	43.2232	49.7044
460	46.0106	33.4911	42.4887	42.5764		49.8925	48.9291	42.9506	43.3521
910	37.585	43.409	42.3236	34.0417		41.0269	41.6654	41.431	47.8535
1820	40.9217	31.8812	39.474	35.7844		47.4456	46.4117	43.29	39.3574
3650	34.3218	36.2465	41.4174	34.2004		35.8423	38.4101	42.464	44.4761
7290	32.1112	31.8375	35.6228	31.1641		39.9363	42.8471	42.7646	35.3708
14590	30.0254	31.8112	34.9346	31.7764		40.6042	37.9141	45.8106	39.5555
Supplementary Figure 4a (effect of exogenous EVs on biofilm susceptibility to fluconazole)
Strain	EV concentration [%]	Biological replicates
RAX2 -/-	0	65.2958	64.7442	60.0195	59.2626
	0.0078125	58.5804	60.4769	55.281	61.3113
	0.0156	59.9859	55.0758	50.8462	52.7096
	0.0313	51.3898	47.4758	52.9698	51.4297
	0.0625	46.0268	47.9712	55.2567	48.5041
	0.125	45.0793	49.5218	43.8383	51.2003
	0.25	42.9359	42.5947	54.9924	45.7565
ECM33 -/-	0	58.0476	55.5091	58.033	64.4399
	0.0078125	56.1364	58.8699	50.1394	48.5859
	0.0156	38.1356	54.5262	49.5653	48.2861
	0.0313	24.854	54.1245	40.6891	47.8273
AMS1 -/-	0	51.0951	51.9724	52.157	49.4607
	0.0078125	50.1108	46.5221	43.4718	44.8465
	0.0156	41.2117	44.8585	47.7746	41.6344
	0.0313	42.7175	44.2431	42.1997	43.8293
	0.0625	39.7305	44.5434	35.9842	46.5382
	0.125	35.0962	49.7611	42.9493	38.9289
PRA1 -/-	0	50.561	52.2265	64.0351	51.9419
	0.094	50.533	53.1204	56.2103	52.6859
	0.188	48.2192	48.1927	45.6608	43.8841
	0.375	45.0225	46.2852	50.3948	39.196
	0.75	43.1181	42.3817	46.1997	32.0485
	1.5	27.3357	38.7443	41.8858	43.6423
Supplementary Figure 4b (effect of exogenous EVs on biofilm adhesion)
Strain	EV concentration [%]	Biological replicates
CHT3 -/-	0	318.081	307.492	302.781	296.027
	0.0156	296.659	303.392	303.62	307.409
	0.0313	298.135	301.572	294.692	289.211
	0.0625	290.171	290.154	283.132	289.805
	0.125	265.512	267.817	275.354	265.87
SUN41 -/-	0	321.092	294.727	302.37	311.328
	0.0156	293.68	315.269	301.038	307.418
	0.0313	302.095	289.568	278.354	291.46
	0.0625	271.865	289.932	271.223	284.209
	0.125	253.019	252.439	229.718	239.018
POR1 -/-	0	24.5287	28.5712	27.561	21.9939
	0.000244	26.1153	27.1309	22.6689	24.3797
	0.000122	26.345	31.2572	29.2536	27.5986
	6.1e-05	32.4728	31.7803	30.5203	31.4802
	3.1e-05	49.1988	46.2039	40.6271	39.7814
Fig S4c (effect of exogenous EVs on biofilm dispersion)
Strain	EV concentration [%]	Biological replicates
PHR1 -/-	0	232.908	193.612	257.774	219.617
	0.0156	225.937	209.407	188.712	187.024
	0.0313	200.981	177.608	198.936	206.083
	0.0625	178.306	195.68	181.346	157.93
	0.125	135.76	139.391	114.886	135.103
PRA1 -/-	0	191.098	197.559	193.437	194.101
	0.0156	195.554	197.43	190.512	187.586
	0.0313	191.526	188.765	181.784	181.533
	0.0625	179.965	178.806	173.549	180.942
	0.125	165.759	161.139	155.814	166.522
Supplementary Figure 5a (biofilm adhesion of ESCRT mutants)
Strain	Biological replicates
HSE1 -/-	127.737	141.574	116.881	133.506
HSE1 -/-, +	96.9364	79.2164	79.7121	92.4823
VPS27 -/-	148.121	161.938	128.675	148.239
VPS27 -/-, +	76.8172	99.7618	95.5248	99.5718
VPS23 -/-	150.756	148.28	164.392	142.935
VPS23 -/-, +	111.271	123.707	98.7453	122.666
VPS28 -/-	128.777	140.174	127.833	133.386
VPS28 -/-, +	101.614	101.488	102.257	97.5229
MVB12 -/-	108.827	103.919	95.9855	107.341
MVB12 -/-, +	95.0984	95.6961	99.626	90.5519
SRN2 -/-	137.627	134.65	126.663	131.742
SRN2 -/-, +	95.4866	92.2698	99.5706	89.443
VPS22 -/-	173.173	162.489	150.388	171.156
VPS22 -/-, +	98.1817	100.283	105.167	105.872
VPS25 -/-	125.428	139.879	144.431	135.236
VPS25 -/-, +	108.02	105.374	112.002	104.41
VPS36 -/-	139.819	144.411	152.987	143.048
VPS36 -/-, +	110.853	111.876	116.075	118.203
VPS2 -/-	139.97	124.822	125.496	129.638
VPS20 -/-	112.542	111.631	120.26	114.451
VPS20 -/-, +	105.554	105.944	122.927	107.906
SNF7 -/-	142.137	134.348	125.97	142.927
SNF7 -/-, +	109.041	115.477	98.8057	112.259
VPS24 -/-	188.669	159.583	149.552	155.889
VPS24 -/-, +	112.852	108.371	112.559	106.623
BRO1 -/-	179.435	138.94	138.696	159.207
BRO1 -/-, +	115.029	110.489	93.2846	114.023
DOA4 -/-	145.032	131.863	128.319	131.433
DOA4 -/-, +	93.8082	98.9311	94.0354	96.5586
VPS4 -/-	129.848	121.924	127.495	123.944
VPS4 -/-, +	91.5453	110.399	89.5188	107.748
Supplementary Figure 5b (biofilm dispersion of ESCRT mutants)
Strain	Biological replicates
HSE1 -/-	133.55	137.725	121.091	119.577
HSE1 -/-, +	81.7349	125.213	67.9772	104.889
VPS27 -/-	128.99	149.701	87.6364	72.4868
VPS27 -/-, +	167.04	50.3147	86.0837	102.792
VPS23 -/-	63.5179	63.4731	76	17.0487
VPS23 -/-, +	74.8487	93.0783	66.6329	137.853
VPS28 -/-	58.6319	95.8084	89.0909	13.0804
VPS28 -/-, +	99.8699	91.752	60.686	121.174
MVB12 -/-	63.5179	106.878	74.4382	66.9261
MVB12 -/-, +	109.154	59.5916	102.371	143.862
SRN2 -/-	74.0413	58.2011	60.1124	61.8677
SRN2 -/-, +	62.3581	116.193	119.022	115.907
VPS22 -/-	48.6726	100	50.2809	22.842
VPS22 -/-, +	72.1156	101.91	112.245	94.3107
VPS25 -/-	42.4779	45.2247	27.3455
VPS25 -/-, +	85.8268	75.6074	111.536	106.645
VPS36 -/-	43.9528	83.6601	45.815
VPS36 -/-, +	86.9007	75.5367	107.19	135.094
VPS2 -/-	72.8614	80.057	90.8497	77.533
VPS20 -/-	69.4118	97.3856	88.5321	33.5291
VPS20 -/-, +	106.939	58.0341	84.1721	123.745
SNF7 -/-	90.8824	111.765	92.6606
SNF7 -/-, +	114.255	114.195	68.9559	141.444
VPS24 -/-	64.7059	72.5714	63.3333	39.2582
VPS24 -/-, +	59.1082	140.591	103.732	144.059
BRO1 -/-	111.471	171.429	105.833	241.135
BRO1 -/-, +	119.096	89.9082	142.711	94.2777
DOA4 -/-	110.294	188.571	120.833	154.61
DOA4 -/-, +	108.667	137.577	113.969	109.375
VPS4 -/-	84	120.417	57.5915
VPS4 -/-, +	100.384	111.832	75.8406	129.581
Supplementary Figure 6e (effect of exogenous isolated EVs on biofilm dispersion)
	Ultracentrifugation-based isolated EVs
EV concentration (particles/well)	Biological replicates
0	89.9391	97.2894	103.063	109.708
1143.8	82.4676	83.2424	86.27	106.941
2294.93	71.0077	85.2345	90.3311	100.19
4582.52	71.7123	73.1988	78.0694	92.6535
9165.04	36.8421	62.8249	66.03	66.6885
	Qiagen-kit polished ultracentrifugation-based isolated EVs
EV concentration (particles/well)	Biological replicates
0	87.6562	93.8982	105.256	113.19
1143.8	72.588	74.4335	100.682	105.319
2294.93	74.93	75.4226	84.876	101.051
4582.52	58.3555	62.523	78.7912	93.3536
9165.04	43.0867	53.6622	72.5426	78.9877
